# Supplementary material for: Patterns of Diversity and Humoral Immunogenicity for HIV-1 Antisense Protein (ASP)
Source: Vaccines (Basel). 2024 Jul 13;12(7):771. doi: 10.3390/vaccines12070771 (PMC11281420; doi:10.3390/vaccines12070771)
Supplement: Supplementary file 1 [file vaccines-12-00771-s001.zip]

Archive with 4 entries (4 files):
- Supplementary Figure S1.pdf
- Supplementary Table S1-Dataset list.xlsx
- Supplementary Table S2-Dataset Counts.xlsx
- Supplementary Table S3-Peptide statistics.xlsx
