# Supplementary material for: Patterns of Diversity and Humoral Immunogenicity for HIV-1 Antisense Protein (ASP)
Source: Vaccines (Basel). 2024 Jul 13;12(7):771. doi: 10.3390/vaccines12070771 (PMC11281420; doi:10.3390/vaccines12070771)
Supplement: Supplementary file 1 [file vaccines-12-00771-s001.zip › Supplementary Table S1-Dataset list.xlsx]

## Sheet: Supplementary_Table S1
Supplementary Table S1. List of HIV ASP sequences retrieved from LAHSD and included in analyses datasets.
Accession number	Subtype	Country	Sampling Year	PerPatient Dataset	Excluded - Defective
MG989550	102	THAILAND	2011	Included
MN116210	102	CAMEROON	2005	Included
MN116200	102	CAMEROON	2002	Included
AY371145	0102A	CAMEROON	2001	Included
KP718922	0102A	CAMEROON	2007	Included
KP718921	0102A	CAMEROON	2007	Included
JF683748	0102A1	CYPRUS	2007	Included
MK086114	0102F2	CAMEROON	2010	Included
FJ238521	107	CHINA	2007	Included
KC990127	107	CHINA	2007	Included
KC833436	107	CHINA	2007	Included
KJ778897	107	CHINA	2012	Included
KJ184180	107	CHINA	2011	Included
KM982720	107	CHINA	2013
KM982719	107	CHINA	2013
KM974720	107	CHINA	2013	Included
KM974719	107	CHINA	2013	Included
KJ184179	107	CHINA	2011	Included
KJ184176	107	CHINA	2010	Included
KT372798	107	TAIWAN	2008	Included
KT619126	107	CHINA	2014	Included
KU051564	107	CHINA	2010	Included
KX159285	107	CHINA	2015	Included
KT592380	107	CHINA	2014	Included
MF084205	107	CHINA	2015	Included
KY019257	107	CHINA	2015	Included
MF373389	107	CHINA	2015	Included
MF073269	107	CHINA	2016	Included
KY950610	107	CHINA	2015	Included
KX185086	107	CHINA	2015	Included
MH029899	107	CHINA	2014	Included
MH377336	107	CHINA	2016	Included
MH682099	107	CHINA	NA	Included
KX434799	107	CHINA	2013	Included
KX434798	107	CHINA	2014	Included
KX434797	107	CHINA	2014	Included
KX434796	107	CHINA	2015	Included
KX434795	107	CHINA	2013	Included
KX434794	107	CHINA	2014	Included
MH801989	107	CHINA	2016	Included
MH396609	107	CHINA	2015	Included
MH396608	107	CHINA	2015	Included
MH684584	107	CHINA	NA	Included
MK474158	107	CHINA	2018	Included
MK397789	107	CHINA	2017	Included
MK650464	107	CHINA	2018	Included
MK634699	107	CHINA	2017	Included
MK564326	107	CHINA	2018	Included
MH220194	107	CHINA	2017	Included
MH220193	107	CHINA	2017	Included
MN044632	107	CHINA	2016	Included
MH715978	107	CHINA	2015	Included
MN055644	107	NA	NA	Included
MN590229	107	CHINA	2017	Included
MN452901	107	CHINA	2016	Included
MN336529	107	CHINA	2018	Included
MN336526	107	CHINA	2018	Included
MN829459	107	CHINA	2018	Included
MN752171	107	CHINA	2018	Included
MN737453	107	CHINA	2019	Included
MN737452	107	CHINA	2019	Included
MN737451	107	CHINA	2019	Included
MN643057	107	CHINA	2019	Included
MT347597	107	CHINA	2017	Included
MT347596	107	CHINA	2017	Included
MT347595	107	CHINA	2017	Included
MT347594	107	CHINA	2017	Included
MT347593	107	CHINA	2017	Included
MT347592	107	CHINA	2017	Included
MT347591	107	CHINA	2017	Included
MT347589	107	CHINA	2017	Included
KY201177	107	CHINA	2013	Included
MT919518	107	CHINA	2014	Included
MT919517	107	CHINA	2014	Included
MW018136	107	CHINA	2019	Included
MW018135	107	CHINA	2019	Included
MW018132	107	CHINA	2017	Included
MW018131	107	CHINA	2019	Included
MN507120	107	CHINA	2013	Included
KF541292	108	CHINA	2012	Included
KU356857	108	CHINA	2014	Included
MN752128	108	CHINA	2018	Included
MN752127	108	CHINA	2018	Included
MN752126	108	CHINA	2017	Included
MN752125	108	CHINA	2017	Included
AY371167	0122F	CAMEROON	2001	Included
EU668990	01A1	CYPRUS	2006	Included
EU668983	01A1	CYPRUS	2006	Included
FJ388953	01A1A6	CYPRUS	2006
KR017779	01A1F2	CAMEROON	2007	Included
U76035	01A1G	DEM REP OF CONGO	1976
M15896	01A1G	DEM REP OF CONGO	1976	Included
KF716464	01A1G	CAMEROON	2006	Included
AY371170	01ADF2	CAMEROON	2001	Included
EU668991	01_AE	CYPRUS	2006	Included
DQ518412	01_AE	FRANCE	1994	Included
DQ518411	01_AE	CAMBODIA	NA	Included
DQ518410	01_AE	CAMBODIA	NA	Included
EU191617	01_AE	BELGIUM	NA	Included
EU191614	01_AE	CAMEROON	1993
EU023939	01_AE	SWITZERLAND	NA
EU023938	01_AE	SWITZERLAND	NA	Included
EU363851	01_AE	CHINA	2005	Included
EU363850	01_AE	CHINA	2006	Included
EU363849	01_AE	CHINA	1999	Included
EF036536	01_AE	CHINA	2006	Included
EF036535	01_AE	CHINA	2005	Included
EF036534	01_AE	CHINA	2005	Included
EF036533	01_AE	CHINA	2006	Included
EF036532	01_AE	CHINA	2006	Included
EF036531	01_AE	CHINA	2006	Included
EF036530	01_AE	CHINA	2005	Included
EF036529	01_AE	CHINA	2005	Included
EF036528	01_AE	CHINA	2005	Included
EF036527	01_AE	CHINA	2005	Included
DQ354117	01_AE	THAILAND	1996	Included
DQ314732	01_AE	THAILAND	2004	Included
DQ314731	01_AE	THAILAND	2004	Included
DQ859180	01_AE	CHINA	2006	Included
DQ859179	01_AE	CHINA	2005	Included
DQ859178	01_AE	CHINA	2005	Included
AY125894	01_AE	THAILAND	1997	Included
AB253680	01_AE	JAPAN	NA
AB253679	01_AE	JAPAN	NA
AB253678	01_AE	JAPAN	NA
AB253677	01_AE	JAPAN	NA
AB253676	01_AE	JAPAN	NA
AB253675	01_AE	JAPAN	NA
AB253674	01_AE	JAPAN	NA
AB253673	01_AE	JAPAN	NA
AB253672	01_AE	JAPAN	NA
AB253671	01_AE	JAPAN	NA
AB253670	01_AE	JAPAN	NA
AB253669	01_AE	JAPAN	NA
AB253668	01_AE	JAPAN	NA
AB253667	01_AE	JAPAN	NA
AB253666	01_AE	JAPAN	NA
AB253665	01_AE	JAPAN	NA
AB253664	01_AE	JAPAN	NA
AB253663	01_AE	JAPAN	NA
AB253662	01_AE	JAPAN	NA
AB253661	01_AE	JAPAN	NA
AB253660	01_AE	JAPAN	NA
AB253659	01_AE	JAPAN	NA	Included
AB253658	01_AE	JAPAN	NA
AB253657	01_AE	JAPAN	NA
AB253656	01_AE	JAPAN	2000
AB253655	01_AE	JAPAN	NA
AB253654	01_AE	JAPAN	NA
AB253653	01_AE	JAPAN	NA
AB253652	01_AE	JAPAN	NA
AB253651	01_AE	JAPAN	NA
AB253650	01_AE	JAPAN	NA
AB253649	01_AE	JAPAN	NA
AB253648	01_AE	JAPAN	NA
AB253647	01_AE	JAPAN	NA	Included
AB253646	01_AE	JAPAN	NA
AB253645	01_AE	JAPAN	NA
AB253644	01_AE	JAPAN	NA
AB253643	01_AE	JAPAN	NA
AB253642	01_AE	JAPAN	NA
AB253641	01_AE	JAPAN	NA
AB253640	01_AE	JAPAN	NA
AB253639	01_AE	JAPAN	NA
AB253638	01_AE	JAPAN	NA
AB253637	01_AE	JAPAN	NA
AB253636	01_AE	JAPAN	NA
AB253635	01_AE	JAPAN	NA	Included
AB253427	01_AE	JAPAN	NA
AB253426	01_AE	JAPAN	NA	Included
AB253425	01_AE	THAILAND	1993
AB253424	01_AE	THAILAND	1993	Included
AB253423	01_AE	JAPAN	NA	Included
AB253725	01_AE	JAPAN	NA
AB253724	01_AE	JAPAN	NA
AB253723	01_AE	JAPAN	NA
AB253722	01_AE	JAPAN	NA
AB253721	01_AE	JAPAN	NA
AB253720	01_AE	JAPAN	NA
AB253719	01_AE	JAPAN	NA
AB253718	01_AE	JAPAN	NA
AB253717	01_AE	JAPAN	NA
AB253716	01_AE	JAPAN	NA
AB253715	01_AE	JAPAN	NA
AB253714	01_AE	JAPAN	NA
AB253713	01_AE	JAPAN	NA
AB253712	01_AE	JAPAN	NA
AB253711	01_AE	JAPAN	NA
AB253710	01_AE	JAPAN	NA
AB253709	01_AE	JAPAN	NA
AB253708	01_AE	JAPAN	NA
AB253707	01_AE	JAPAN	NA
AB253706	01_AE	JAPAN	NA
AB253705	01_AE	JAPAN	NA
AB253704	01_AE	JAPAN	NA
AB253703	01_AE	JAPAN	NA	Included
AB253702	01_AE	JAPAN	NA
AB253701	01_AE	JAPAN	NA
AB253700	01_AE	JAPAN	NA
AB253699	01_AE	JAPAN	NA
AB253698	01_AE	JAPAN	NA
AB253697	01_AE	JAPAN	NA
AB253696	01_AE	JAPAN	NA
AB253695	01_AE	JAPAN	NA
AB253694	01_AE	JAPAN	NA
AB253693	01_AE	JAPAN	NA
AB253692	01_AE	JAPAN	NA	Included
AB253691	01_AE	JAPAN	NA
AB253690	01_AE	JAPAN	NA
AB253689	01_AE	JAPAN	NA
AB253688	01_AE	JAPAN	NA
AB253687	01_AE	JAPAN	NA
AB253686	01_AE	JAPAN	NA
AB253685	01_AE	JAPAN	NA
AB253684	01_AE	JAPAN	NA
AB253683	01_AE	JAPAN	NA
AB253682	01_AE	JAPAN	NA
AB253681	01_AE	JAPAN	NA
AB052995	01_AE	JAPAN	1993	Included
AY945732	01_AE	THAILAND	1999	Included
AY945731	01_AE	THAILAND	1999	Included
AY945730	01_AE	THAILAND	2001	Included
AY945728	01_AE	THAILAND	1998	Included
AY945727	01_AE	THAILAND	1999	Included
AY945726	01_AE	THAILAND	1999	Included
AY945725	01_AE	THAILAND	2000	Included
AY945724	01_AE	THAILAND	2000	Included
AY945722	01_AE	THAILAND	2000	Included
AY945721	01_AE	THAILAND	2000	Included
AY945720	01_AE	THAILAND	2001	Included
AY945719	01_AE	THAILAND	2001	Included
AY945718	01_AE	THAILAND	1999	Included
AY945717	01_AE	THAILAND	2000	Included
AY945716	01_AE	THAILAND	2000	Included
AY945713	01_AE	THAILAND	2001	Included
AY945712	01_AE	THAILAND	1999	Included
DQ789392	01_AE	THAILAND	2000	Included
AB220948	01_AE	THAILAND	1993	Included
AB220947	01_AE	THAILAND	1993	Included
AB220946	01_AE	THAILAND	1993	Included
AB220945	01_AE	THAILAND	1993	Included
AB220944	01_AE	THAILAND	1993	Included
AB097872	01_AE	MYANMAR	1999	Included
AB070352	01_AE	JAPAN	1993	Included
AB032741	01_AE	THAILAND	1995	Included
AB032740	01_AE	THAILAND	1995	Included
DQ313251	01_AE	THAILAND	1994
AY231158	01_AE	FRANCE	1996	Included
DQ234790	01_AE	HONG KONG	2004	Included
AY961590	01_AE	THAILAND	2000	Included
AY961589	01_AE	THAILAND	2000
AJ634685	01_AE	BELGIUM	2002	Included
AY736838	01_AE	THAILAND	1990	Included
AY736837	01_AE	THAILAND	1990
AY713426	01_AE	THAILAND	1996
AY713425	01_AE	THAILAND	1990	Included
AY713424	01_AE	THAILAND	1996	Included
AY713423	01_AE	THAILAND	1999	Included
AY713422	01_AE	THAILAND	1998	Included
AY713421	01_AE	THAILAND	1996	Included
AY713420	01_AE	THAILAND	1997	Included
AY713419	01_AE	THAILAND	1997	Included
AY444806	01_AE	UNITED STATES	1998	Included
AY444805	01_AE	UNITED STATES	1998	Included
AY444804	01_AE	UNITED STATES	2000	Included
AY444803	01_AE	UNITED STATES	1998	Included
AJ277818	01_AE	CAMEROON	1993	Included
AY494968	01_AE	THAILAND	1992	Included
AY494967	01_AE	THAILAND	1993	Included
AY669779	01_AE	THAILAND	1993
AY669778	01_AE	THAILAND	1992	Included
AY669777	01_AE	NA	NA	Included
AY669776	01_AE	THAILAND	1992	Included
AY669775	01_AE	THAILAND	1992	Included
AY669774	01_AE	THAILAND	1992	Included
AY669773	01_AE	THAILAND	1992	Included
AY669772	01_AE	THAILAND	1992	Included
AY669771	01_AE	THAILAND	1993	Included
AY669770	01_AE	THAILAND	1992
U51189	01_AE	THAILAND	1993	Included
U51188	01_AE	CENTRAL AFRICAN REPUBLIC	1990	Included
AY358068	01_AE	THAILAND	2001	Included
AY358067	01_AE	THAILAND	2000	Included
AY358066	01_AE	THAILAND	2000	Included
AY358065	01_AE	THAILAND	1999	Included
AY358064	01_AE	THAILAND	2001	Included
AY358063	01_AE	THAILAND	2000	Included
AY358062	01_AE	THAILAND	2002	Included
AY358061	01_AE	THAILAND	2000	Included
AY358060	01_AE	THAILAND	2000	Included
AY358059	01_AE	THAILAND	2001	Included
AY358057	01_AE	THAILAND	2000	Included
AY358056	01_AE	THAILAND	2001	Included
AY358052	01_AE	THAILAND	2000	Included
AY358051	01_AE	THAILAND	1999	Included
AY358050	01_AE	THAILAND	2001	Included
AY358049	01_AE	THAILAND	1999	Included
AY358048	01_AE	THAILAND	1999	Included
AY358047	01_AE	THAILAND	1999	Included
AY358046	01_AE	THAILAND	2000	Included
AY358045	01_AE	THAILAND	1999	Included
AY358044	01_AE	THAILAND	1999	Included
AY358043	01_AE	THAILAND	1999	Included
AY358041	01_AE	THAILAND	2001	Included
AY358040	01_AE	THAILAND	2001	Included
AY358039	01_AE	THAILAND	1999	Included
AY358038	01_AE	THAILAND	2001	Included
AY358037	01_AE	THAILAND	2002	Included
AY358036	01_AE	THAILAND	2001	Included
BD187399	01_AE	JAPAN	1993
AY217545	01_AE	CHINA	NA	Included
AF322214	01_AE	THAILAND	NA
AF322213	01_AE	THAILAND	NA
AF322212	01_AE	THAILAND	NA
AF322211	01_AE	THAILAND	NA
AF322210	01_AE	THAILAND	NA
AF322209	01_AE	THAILAND	NA
AF322208	01_AE	THAILAND	NA
AF322207	01_AE	THAILAND	NA
AF322206	01_AE	THAILAND	NA
AF322205	01_AE	THAILAND	NA
AF322204	01_AE	THAILAND	NA	Included
AF322203	01_AE	THAILAND	NA	Included
AF322202	01_AE	THAILAND	NA	Included
AF322201	01_AE	THAILAND	NA	Included
AF322200	01_AE	THAILAND	NA	Included
AF322199	01_AE	THAILAND	NA	Included
AF322198	01_AE	THAILAND	NA	Included
AF322197	01_AE	THAILAND	NA	Included
AF322196	01_AE	THAILAND	NA	Included
AF322195	01_AE	THAILAND	NA	Included
AF070713	01_AE	THAILAND	1996	Included
AF070712	01_AE	THAILAND	1996	Included
AF070711	01_AE	THAILAND	1996	Included
AF070710	01_AE	THAILAND	1996	Included
AF070709	01_AE	THAILAND	1995	Included
AF070708	01_AE	THAILAND	1995	Included
AF070707	01_AE	THAILAND	1995	Included
AF070706	01_AE	THAILAND	NA	Included
AF070705	01_AE	THAILAND	1995	Included
AF070704	01_AE	THAILAND	1995	Included
AF070703	01_AE	THAILAND	1995	Included
AF197341	01_AE	CENTRAL AFRICAN REPUBLIC	1990	Included
AF197340	01_AE	CENTRAL AFRICAN REPUBLIC	1990	Included
AF197339	01_AE	THAILAND	1993
AF197338	01_AE	THAILAND	1993
U08458	01_AE	THAILAND	1993	Included
U08457	01_AE	THAILAND	1993	Included
U08456	01_AE	THAILAND	1993	Included
U08810	01_AE	THAILAND	1992
U09131	01_AE	THAILAND	1992
AF219273	01_AE	FINLAND	1993	Included
AF219268	01_AE	FINLAND	1992	Included
AF219267	01_AE	FINLAND	1992	Included
AF321083	01_AE	FRANCE	NA	Included
AF164485	01_AE	THAILAND	1993	Included
AF259955	01_AE	THAILAND	1990
AF259954	01_AE	THAILAND	1990	Included
AY008718	01_AE	CHINA	1997	Included
AY008714	01_AE	CHINA	1997	Included
U54771	01_AE	THAILAND	1990
AF015921	01_AE	THAILAND	1994
AF015920	01_AE	THAILAND	1994
AF015919	01_AE	THAILAND	1994	Included
AF015918	01_AE	THAILAND	1994
AF015917	01_AE	THAILAND	1994
AF015916	01_AE	THAILAND	1994	Included
U39261	01_AE	THAILAND	1992
U39260	01_AE	THAILAND	1992
U39256	01_AE	THAILAND	1992
U39255	01_AE	THAILAND	1992	Included
U48266	01_AE	THAILAND	1993	Included
U48264	01_AE	THAILAND	1993	Included
L03701	01_AE	THAILAND	1990	Included
L03699	01_AE	THAILAND	1990	Included
L03698	01_AE	THAILAND	1990
L14572	01_AE	THAILAND	1991
L14571	01_AE	THAILAND	1991	Included
FJ441290	01_AE	CHINA	2007	Included
DL258716	01_AE	THAILAND	1994	Included
L03703	01_AE	THAILAND	1990	Included
EU743794	01_AE	THAILAND	2006	Included
EU743793	01_AE	THAILAND	2006	Included
EU743792	01_AE	THAILAND	2006	Included
EU743791	01_AE	THAILAND	2006	Included
EU743790	01_AE	THAILAND	2006	Included
EU743789	01_AE	THAILAND	2006	Included
EU743788	01_AE	THAILAND	2006	Included
EU743787	01_AE	THAILAND	2006	Included
EU743786	01_AE	THAILAND	2006	Included
EU743785	01_AE	THAILAND	2006	Included
EU743784	01_AE	THAILAND	2006	Included
EU743783	01_AE	THAILAND	2006	Included
EU743782	01_AE	THAILAND	2006	Included
EU743781	01_AE	THAILAND	2006	Included
EU743780	01_AE	THAILAND	2006	Included
EU743779	01_AE	THAILAND	2006	Included
EU743778	01_AE	THAILAND	2006	Included
EU743777	01_AE	THAILAND	2006	Included
EU743776	01_AE	THAILAND	2006	Included
EU743775	01_AE	THAILAND	2006	Included
EU743774	01_AE	THAILAND	2006	Included
EU743773	01_AE	THAILAND	2006	Included
EU743772	01_AE	THAILAND	2006	Included
EU743771	01_AE	THAILAND	2006	Included
EU743770	01_AE	THAILAND	2006	Included
EU743769	01_AE	THAILAND	2006	Included
EU743768	01_AE	THAILAND	2006	Included
EU743767	01_AE	THAILAND	2006	Included
EU743766	01_AE	THAILAND	2006	Included
EU743765	01_AE	THAILAND	2006	Included
EU743764	01_AE	THAILAND	2006	Included
EU743763	01_AE	THAILAND	2006	Included
EU743759	01_AE	THAILAND	2006	Included
EU743758	01_AE	THAILAND	2006	Included
EU743757	01_AE	THAILAND	2006	Included
FJ185260	01_AE	VIETNAM	1997	Included
FJ185259	01_AE	VIETNAM	1997	Included
FJ185258	01_AE	VIETNAM	1997	Included
FJ185257	01_AE	VIETNAM	1997	Included
FJ185256	01_AE	VIETNAM	1997	Included
FJ185255	01_AE	VIETNAM	1997	Included
FJ185254	01_AE	VIETNAM	1997	Included
FJ185253	01_AE	VIETNAM	1997	Included
FJ185252	01_AE	VIETNAM	1997	Included
FJ185251	01_AE	VIETNAM	1997	Included
FJ185250	01_AE	VIETNAM	1997	Included
FJ185249	01_AE	VIETNAM	1997	Included
FJ185248	01_AE	VIETNAM	1997	Included
FJ185247	01_AE	VIETNAM	1997	Included
FJ185246	01_AE	VIETNAM	1997	Included
FJ185245	01_AE	VIETNAM	1997	Included
FJ185244	01_AE	VIETNAM	1997	Included
FJ185243	01_AE	VIETNAM	1997	Included
FJ185242	01_AE	VIETNAM	1997	Included
FJ185241	01_AE	VIETNAM	1997	Included
FJ185240	01_AE	VIETNAM	1997	Included
FJ185239	01_AE	VIETNAM	1997	Included
FJ185238	01_AE	VIETNAM	1997	Included
FJ185237	01_AE	VIETNAM	1997	Included
FJ185236	01_AE	VIETNAM	1998	Included
FJ185235	01_AE	VIETNAM	1998	Included
FJ185234	01_AE	VIETNAM	1998	Included
FJ185233	01_AE	VIETNAM	1998	Included
FJ185232	01_AE	VIETNAM	1998	Included
FJ185231	01_AE	VIETNAM	1998	Included
FJ185230	01_AE	VIETNAM	1998	Included
FJ185229	01_AE	VIETNAM	1998	Included
FJ185228	01_AE	VIETNAM	1998	Included
AB485655	01_AE	THAILAND	NA
AB485654	01_AE	THAILAND	NA	Included
AB485653	01_AE	INDONESIA	1993
AB485652	01_AE	INDONESIA	1993	Included
GQ845126	01_AE	CHINA	2005	Included
GQ845125	01_AE	CHINA	2005	Included
GQ845124	01_AE	CHINA	2005	Included
GU475046	01_AE	CHINA	2006	Included
GU475045	01_AE	CHINA	2007	Included
GU475044	01_AE	CHINA	2008	Included
GU475043	01_AE	CHINA	2007	Included
GU475042	01_AE	CHINA	2007	Included
GU475041	01_AE	CHINA	2007
GU475040	01_AE	CHINA	2007	Included
GU475039	01_AE	CHINA	2008	Included
GU475038	01_AE	CHINA	2008	Included
GU475037	01_AE	CHINA	2007	Included
GU475036	01_AE	CHINA	2007	Included
GU475035	01_AE	CHINA	2008	Included
GU475034	01_AE	CHINA	2008	Included
GU475033	01_AE	CHINA	2008	Included
GU475032	01_AE	CHINA	2008	Included
GU475031	01_AE	CHINA	2007	Included
GU475030	01_AE	CHINA	2007	Included
GU475029	01_AE	CHINA	2008	Included
GU475028	01_AE	CHINA	2007	Included
GU475027	01_AE	CHINA	2008	Included
GU475026	01_AE	CHINA	2007	Included
GU475025	01_AE	CHINA	2006	Included
GU475024	01_AE	CHINA	2007	Included
GU475023	01_AE	CHINA	2008	Included
GU475022	01_AE	CHINA	2007	Included
GU475021	01_AE	CHINA	2008	Included
GU475020	01_AE	CHINA	2007	Included
GU475019	01_AE	CHINA	2008	Included
GU475018	01_AE	CHINA	2008	Included
GU475017	01_AE	CHINA	2007	Included
GU475016	01_AE	CHINA	2008	Included
GU475015	01_AE	CHINA	2007	Included
GU475014	01_AE	CHINA	2008	Included
GU475013	01_AE	CHINA	2008	Included
GQ916593	01_AE	THAILAND	2008	Included
GQ916592	01_AE	THAILAND	2008	Included
GQ916591	01_AE	THAILAND	2008	Included
GQ916590	01_AE	THAILAND	2008	Included
GQ916589	01_AE	THAILAND	2008	Included
GQ916588	01_AE	THAILAND	2008	Included
GQ916587	01_AE	THAILAND	2008	Included
GQ916585	01_AE	THAILAND	2008	Included
GQ916584	01_AE	THAILAND	2008	Included
GQ916583	01_AE	THAILAND	2008	Included
GQ916582	01_AE	THAILAND	2008	Included
GQ916581	01_AE	THAILAND	2008	Included
GQ916580	01_AE	THAILAND	2008	Included
GQ916579	01_AE	THAILAND	2008	Included
GQ916578	01_AE	THAILAND	2008	Included
GQ916577	01_AE	THAILAND	2008	Included
GQ916576	01_AE	THAILAND	2008	Included
GQ916575	01_AE	THAILAND	2007	Included
GQ916574	01_AE	THAILAND	2007	Included
GQ916573	01_AE	THAILAND	2007	Included
GQ916572	01_AE	THAILAND	2007	Included
GQ916571	01_AE	THAILAND	2007	Included
GQ916569	01_AE	THAILAND	2007	Included
GQ477441	01_AE	AFGHANISTAN	2007	Included
GU564230	01_AE	CHINA	2006	Included
GU564229	01_AE	CHINA	2005	Included
GU564228	01_AE	CHINA	2005	Included
GU564227	01_AE	CHINA	2005	Included
GU564225	01_AE	CHINA	2005	Included
GU564224	01_AE	CHINA	2005	Included
GU564223	01_AE	CHINA	2005	Included
GU564222	01_AE	CHINA	2005	Included
GU564221	01_AE	CHINA	2005	Included
HM215436	01_AE	THAILAND	NA	Included
HM215432	01_AE	THAILAND	NA	Included
HM215429	01_AE	THAILAND	NA	Included
HM215427	01_AE	CHINA	2006	Included
HM215424	01_AE	CHINA	2005	Included
HM215422	01_AE	CHINA	2006	Included
HM215419	01_AE	CHINA	2007	Included
HM215418	01_AE	CHINA	2007	Included
HM215415	01_AE	CHINA	2006	Included
HM215410	01_AE	CHINA	2006	Included
HM215409	01_AE	CHINA	2007	Included
HM215394	01_AE	CHINA	2008	Included
HM215393	01_AE	CHINA	2007	Included
HM215391	01_AE	CHINA	2007
HM215390	01_AE	CHINA	2007
HM215389	01_AE	CHINA	2007	Included
HM215387	01_AE	CHINA	2007
HM215386	01_AE	CHINA	2007	Included
HM215385	01_AE	CHINA	2007	Included
HM215383	01_AE	CHINA	2007	Included
HM215379	01_AE	CHINA	2007	Included
HM215378	01_AE	CHINA	2007	Included
HM215377	01_AE	CHINA	2007	Included
HM215376	01_AE	CHINA	2007	Included
HM215374	01_AE	CHINA	2007
HM215373	01_AE	CHINA	2007	Included
HM215372	01_AE	CHINA	2007	Included
HM215371	01_AE	CHINA	2007	Included
HM215368	01_AE	CHINA	2007
HM215367	01_AE	CHINA	2007	Included
HM204634	01_AE	UNITED KINGDOM	2008	Included
AB565504	01_AE	JAPAN	NA
AB565503	01_AE	JAPAN	NA	Included
HQ691092	01_AE	THAILAND	2006
HQ691091	01_AE	THAILAND	2006
HQ691090	01_AE	THAILAND	2006
HQ691089	01_AE	THAILAND	2006
HQ691088	01_AE	THAILAND	2006
HQ691087	01_AE	THAILAND	2006
HQ691086	01_AE	THAILAND	2006
HQ691085	01_AE	THAILAND	2006
HQ691084	01_AE	THAILAND	2006
HQ691083	01_AE	THAILAND	2006
HQ691082	01_AE	THAILAND	2006	Included
HQ691081	01_AE	THAILAND	2007
HQ691080	01_AE	THAILAND	2007
HQ691079	01_AE	THAILAND	2007
HQ691078	01_AE	THAILAND	2007
HQ691077	01_AE	THAILAND	2007
HQ691076	01_AE	THAILAND	2007
HQ691075	01_AE	THAILAND	2007
HQ691074	01_AE	THAILAND	2007
HQ691073	01_AE	THAILAND	2007	Included
HQ691072	01_AE	THAILAND	2007
HQ691071	01_AE	THAILAND	2007
HQ691070	01_AE	THAILAND	2007
HQ691069	01_AE	THAILAND	2007
HQ691068	01_AE	THAILAND	2007
HQ691067	01_AE	THAILAND	2007
HQ691066	01_AE	THAILAND	2007
HQ691065	01_AE	THAILAND	2007
HQ691064	01_AE	THAILAND	2007
HQ691063	01_AE	THAILAND	2007
HQ691062	01_AE	THAILAND	2007
HQ691061	01_AE	THAILAND	2007
HQ691060	01_AE	THAILAND	2007
HQ691059	01_AE	THAILAND	2007
HQ691058	01_AE	THAILAND	2007
HQ691057	01_AE	THAILAND	2007
HQ691056	01_AE	THAILAND	2007
HQ691055	01_AE	THAILAND	2007
HQ691054	01_AE	THAILAND	2007
HQ691053	01_AE	THAILAND	2007
HQ691052	01_AE	THAILAND	2007	Included
HQ691051	01_AE	THAILAND	2007
HQ691050	01_AE	THAILAND	2007
HQ691049	01_AE	THAILAND	2007
HQ691048	01_AE	THAILAND	2007
HQ691047	01_AE	THAILAND	2007
HQ691046	01_AE	THAILAND	2007
HQ691045	01_AE	THAILAND	2007
HQ691044	01_AE	THAILAND	2007
HQ691043	01_AE	THAILAND	2007
HQ691042	01_AE	THAILAND	2007
HQ691041	01_AE	THAILAND	2007
HQ691040	01_AE	THAILAND	2007
HQ691039	01_AE	THAILAND	2007	Included
HQ691038	01_AE	THAILAND	2008
HQ691037	01_AE	THAILAND	2008
HQ691036	01_AE	THAILAND	2008
HQ691035	01_AE	THAILAND	2008
HQ691034	01_AE	THAILAND	2008
HQ691033	01_AE	THAILAND	2008
HQ691032	01_AE	THAILAND	2008
HQ691031	01_AE	THAILAND	2008
HQ691030	01_AE	THAILAND	2008
HQ691029	01_AE	THAILAND	2008
HQ691028	01_AE	THAILAND	2008	Included
HQ691027	01_AE	THAILAND	2007
HQ691026	01_AE	THAILAND	2007
HQ691025	01_AE	THAILAND	2007
HQ691024	01_AE	THAILAND	2007
HQ691023	01_AE	THAILAND	2007
HQ691022	01_AE	THAILAND	2007
HQ691021	01_AE	THAILAND	2007
HQ691020	01_AE	THAILAND	2007	Included
HQ691019	01_AE	THAILAND	2004
HQ691018	01_AE	THAILAND	2004
HQ691017	01_AE	THAILAND	2004
HQ691016	01_AE	THAILAND	2004
HQ691015	01_AE	THAILAND	2004
HQ691014	01_AE	THAILAND	2004
HQ691013	01_AE	THAILAND	2004	Included
HQ691012	01_AE	THAILAND	2007
HQ691011	01_AE	THAILAND	2007
HQ691010	01_AE	THAILAND	2007
HQ691009	01_AE	THAILAND	2007
HQ691008	01_AE	THAILAND	2007
HQ691007	01_AE	THAILAND	2007
HQ691006	01_AE	THAILAND	2007
HQ691005	01_AE	THAILAND	2007
HQ691004	01_AE	THAILAND	2007	Included
HQ691003	01_AE	THAILAND	2004	Included
HQ691002	01_AE	THAILAND	2007
HQ691001	01_AE	THAILAND	2007
HQ691000	01_AE	THAILAND	2007
HQ690999	01_AE	THAILAND	2007
HQ690998	01_AE	THAILAND	2007
HQ690997	01_AE	THAILAND	2007
HQ690996	01_AE	THAILAND	2007
HQ690995	01_AE	THAILAND	2007
HQ690994	01_AE	THAILAND	2007
HQ690993	01_AE	THAILAND	2007
HQ690992	01_AE	THAILAND	2007
HQ690991	01_AE	THAILAND	2007
HQ690990	01_AE	THAILAND	2007
HQ690989	01_AE	THAILAND	2007
HQ690988	01_AE	THAILAND	2007
HQ690987	01_AE	THAILAND	2007
HQ690986	01_AE	THAILAND	2007
HQ690985	01_AE	THAILAND	2007
HQ690984	01_AE	THAILAND	2007
HQ690983	01_AE	THAILAND	2007
HQ690982	01_AE	THAILAND	2007
HQ690981	01_AE	THAILAND	2007
HQ690980	01_AE	THAILAND	2007
HQ690979	01_AE	THAILAND	2007
HQ690978	01_AE	THAILAND	2007
HQ690977	01_AE	THAILAND	2007
HQ690976	01_AE	THAILAND	2007
HQ690975	01_AE	THAILAND	2007
HQ690974	01_AE	THAILAND	2007
HQ690973	01_AE	THAILAND	2007	Included
HQ690972	01_AE	THAILAND	2005
HQ690971	01_AE	THAILAND	2005
HQ690970	01_AE	THAILAND	2005
HQ690969	01_AE	THAILAND	2005
HQ690968	01_AE	THAILAND	2005
HQ690967	01_AE	THAILAND	2005
HQ690966	01_AE	THAILAND	2005
HQ690965	01_AE	THAILAND	2005
HQ690964	01_AE	THAILAND	2005	Included
HQ245672	01_AE	VIETNAM	2005	Included
HQ245671	01_AE	VIETNAM	2005	Included
HQ245670	01_AE	VIETNAM	2005	Included
HQ245669	01_AE	VIETNAM	2004	Included
HQ245668	01_AE	VIETNAM	2004	Included
HQ245667	01_AE	VIETNAM	2004	Included
HQ699993	01_AE	CHINA	2006	Included
HQ699988	01_AE	CHINA	2007	Included
HQ699987	01_AE	CHINA	2005	Included
HQ699986	01_AE	CHINA	2007	Included
HQ699977	01_AE	CHINA	2005	Included
HQ699956	01_AE	CHINA	2007	Included
HQ699955	01_AE	CHINA	2007	Included
HQ215555	01_AE	CHINA	2009	Included
HQ215553	01_AE	CHINA	2009	Included
JN388230	01_AE	THAILAND	2011
JN388228	01_AE	THAILAND	2010
JN388226	01_AE	THAILAND	2010
JN388224	01_AE	THAILAND	2009
JN388222	01_AE	THAILAND	2008
JN388220	01_AE	THAILAND	2011
JN388218	01_AE	THAILAND	2010
JN388216	01_AE	THAILAND	2010
JN388214	01_AE	THAILAND	2009
JN388212	01_AE	THAILAND	2008
JN388210	01_AE	THAILAND	2011
JN388208	01_AE	THAILAND	2010
JN388206	01_AE	THAILAND	2010
JN388204	01_AE	THAILAND	2009
JN388202	01_AE	THAILAND	2008
JN388200	01_AE	THAILAND	2011
JN388198	01_AE	THAILAND	2010
JN388196	01_AE	THAILAND	2010
JN388194	01_AE	THAILAND	2009
JN388192	01_AE	THAILAND	2008
JN388190	01_AE	THAILAND	2011
JN388188	01_AE	THAILAND	2010
JN388186	01_AE	THAILAND	2010
JN388184	01_AE	THAILAND	2009
JN388182	01_AE	THAILAND	2008
JN388180	01_AE	THAILAND	2011
JN388178	01_AE	THAILAND	2010
JN388176	01_AE	THAILAND	2010
JN388174	01_AE	THAILAND	2009
JN388172	01_AE	THAILAND	2008
JN388170	01_AE	THAILAND	2011
JN388168	01_AE	THAILAND	2010
JN388166	01_AE	THAILAND	2010
JN388164	01_AE	THAILAND	2009
JN388162	01_AE	THAILAND	2008
JN388160	01_AE	THAILAND	2011
JN388158	01_AE	THAILAND	2010
JN388156	01_AE	THAILAND	2010
JN388154	01_AE	THAILAND	2009
JN388152	01_AE	THAILAND	2008
JN388150	01_AE	THAILAND	2011
JN388148	01_AE	THAILAND	2010
JN388146	01_AE	THAILAND	2009
JN388144	01_AE	THAILAND	2009
JN388142	01_AE	THAILAND	2008
JN388140	01_AE	THAILAND	2011
JN388138	01_AE	THAILAND	2010
JN388136	01_AE	THAILAND	2010
JN388134	01_AE	THAILAND	2009
JN388132	01_AE	THAILAND	2008
JN388130	01_AE	THAILAND	2011
JN388128	01_AE	THAILAND	2010
JN388126	01_AE	THAILAND	2010
JN388124	01_AE	THAILAND	2009
JN388122	01_AE	THAILAND	2008
JN388120	01_AE	THAILAND	2011
JN388118	01_AE	THAILAND	2010
JN388116	01_AE	THAILAND	2010
JN388114	01_AE	THAILAND	2009
JN388112	01_AE	THAILAND	2008
JN388110	01_AE	THAILAND	2011
JN388108	01_AE	THAILAND	2010
JN388106	01_AE	THAILAND	2009
JN388104	01_AE	THAILAND	2009
JN388102	01_AE	THAILAND	2008
JN388100	01_AE	THAILAND	2011
JN388098	01_AE	THAILAND	2010
JN388096	01_AE	THAILAND	2010
JN388094	01_AE	THAILAND	2009
JN388092	01_AE	THAILAND	2008
JN388090	01_AE	THAILAND	2011
JN388088	01_AE	THAILAND	2010
JN388086	01_AE	THAILAND	2010
JN388084	01_AE	THAILAND	2009
JN388082	01_AE	THAILAND	2008
JN388229	01_AE	THAILAND	2010
JN388227	01_AE	THAILAND	2010
JN388225	01_AE	THAILAND	2009
JN388223	01_AE	THAILAND	2009
JN388221	01_AE	THAILAND	2008	Included
JN388219	01_AE	THAILAND	2010
JN388217	01_AE	THAILAND	2010
JN388215	01_AE	THAILAND	2009
JN388213	01_AE	THAILAND	2009
JN388211	01_AE	THAILAND	2008	Included
JN388209	01_AE	THAILAND	2010
JN388207	01_AE	THAILAND	2010
JN388205	01_AE	THAILAND	2009
JN388203	01_AE	THAILAND	2009
JN388201	01_AE	THAILAND	2008	Included
JN388199	01_AE	THAILAND	2010
JN388197	01_AE	THAILAND	2010
JN388195	01_AE	THAILAND	2009
JN388193	01_AE	THAILAND	2009
JN388191	01_AE	THAILAND	2008	Included
JN388189	01_AE	THAILAND	2010
JN388187	01_AE	THAILAND	2010
JN388185	01_AE	THAILAND	2009
JN388183	01_AE	THAILAND	2009
JN388181	01_AE	THAILAND	2008	Included
JN388179	01_AE	THAILAND	2010
JN388177	01_AE	THAILAND	2010
JN388175	01_AE	THAILAND	2009
JN388173	01_AE	THAILAND	2009
JN388171	01_AE	THAILAND	2008	Included
JN388169	01_AE	THAILAND	2010
JN388167	01_AE	THAILAND	2010
JN388165	01_AE	THAILAND	2009
JN388163	01_AE	THAILAND	2009
JN388161	01_AE	THAILAND	2008	Included
JN388159	01_AE	THAILAND	2010
JN388157	01_AE	THAILAND	2010
JN388155	01_AE	THAILAND	2009
JN388153	01_AE	THAILAND	2009
JN388151	01_AE	THAILAND	2008	Included
JN388149	01_AE	THAILAND	2010
JN388147	01_AE	THAILAND	2010
JN388145	01_AE	THAILAND	2009
JN388143	01_AE	THAILAND	2009
JN388141	01_AE	THAILAND	2008	Included
JN388139	01_AE	THAILAND	2010
JN388137	01_AE	THAILAND	2010
JN388135	01_AE	THAILAND	2009
JN388133	01_AE	THAILAND	2009
JN388131	01_AE	THAILAND	2008	Included
JN388129	01_AE	THAILAND	2010
JN388127	01_AE	THAILAND	2010
JN388125	01_AE	THAILAND	2009
JN388123	01_AE	THAILAND	2009
JN388121	01_AE	THAILAND	2008	Included
JN388119	01_AE	THAILAND	2010
JN388117	01_AE	THAILAND	2010
JN388115	01_AE	THAILAND	2009
JN388113	01_AE	THAILAND	2009
JN388111	01_AE	THAILAND	2008	Included
JN388109	01_AE	THAILAND	2010
JN388107	01_AE	THAILAND	2010
JN388105	01_AE	THAILAND	2009
JN388103	01_AE	THAILAND	2009
JN388101	01_AE	THAILAND	2008	Included
JN388099	01_AE	THAILAND	2010
JN388097	01_AE	THAILAND	2010
JN388095	01_AE	THAILAND	2009
JN388093	01_AE	THAILAND	2009
JN388091	01_AE	THAILAND	2008	Included
JN388089	01_AE	THAILAND	2010
JN388087	01_AE	THAILAND	2010
JN388085	01_AE	THAILAND	2009
JN388083	01_AE	THAILAND	2009
JN388081	01_AE	THAILAND	2008	Included
JF680932	01_AE	THAILAND	2009	Included
JF939057	01_AE	THAILAND	2005	Included
JF297233	01_AE	THAILAND	2006
JF297231	01_AE	THAILAND	2007
JF297227	01_AE	THAILAND	2004
JF297225	01_AE	THAILAND	2006	Included
JF297223	01_AE	THAILAND	2005
JF297221	01_AE	THAILAND	2004	Included
JF297232	01_AE	THAILAND	2007
JF297230	01_AE	THAILAND	2008
JF297228	01_AE	THAILAND	2007
JF297226	01_AE	THAILAND	2007
JF297224	01_AE	THAILAND	2004
JQ362422	01_AE	THAILAND	NA
JN054300	01_AE	SPAIN	2009	Included
JN860767	01_AE	THAILAND	2007	Included
JN860763	01_AE	THAILAND	2007	Included
JN860761	01_AE	THAILAND	2007	Included
JN860768	01_AE	THAILAND	2008	Included
JN860766	01_AE	THAILAND	2007	Included
JN860764	01_AE	THAILAND	2007	Included
JQ715409	01_AE	THAILAND	1999
JQ715407	01_AE	THAILAND	1996
JQ715397	01_AE	THAILAND	1990
JQ715395	01_AE	THAILAND	1991
JQ715414	01_AE	THAILAND	1997
JQ715412	01_AE	THAILAND	1996
JQ715410	01_AE	THAILAND	1995
JQ715396	01_AE	THAILAND	1991
JN248355	01_AE	THAILAND	2005	Included
JN248341	01_AE	THAILAND	2005	Included
JN248339	01_AE	THAILAND	2005	Included
JN248327	01_AE	THAILAND	2004	Included
JN248356	01_AE	THAILAND	2005	Included
JN248342	01_AE	THAILAND	2005	Included
JN248338	01_AE	THAILAND	2005	Included
JN248336	01_AE	THAILAND	2004	Included
JN248334	01_AE	THAILAND	2004	Included
JN248330	01_AE	THAILAND	2004	Included
JN248328	01_AE	THAILAND	2004	Included
JN248324	01_AE	THAILAND	2004	Included
JN248318	01_AE	THAILAND	2004	Included
JN944665	01_AE	THAILAND	2001
JN944663	01_AE	THAILAND	1990	Included
JN944661	01_AE	THAILAND	1999
JN944659	01_AE	THAILAND	2006	Included
JN944657	01_AE	THAILAND	2006	Included
JN944655	01_AE	THAILAND	2006	Included
JN944664	01_AE	THAILAND	1996	Included
JN944662	01_AE	THAILAND	1990
JN944660	01_AE	THAILAND	1999
JN944658	01_AE	THAILAND	2005	Included
JN944656	01_AE	THAILAND	2005	Included
JN944654	01_AE	THAILAND	2005	Included
AB703616	01_AE	IRAN	2010	Included
JX448315	01_AE	THAILAND	2008
JX448313	01_AE	THAILAND	2008
JX448305	01_AE	THAILAND	2006
JX448303	01_AE	THAILAND	2006
JX448301	01_AE	THAILAND	2006	Included
JX448295	01_AE	THAILAND	2006
JX448293	01_AE	THAILAND	2006
JX448291	01_AE	THAILAND	2006
JX448289	01_AE	THAILAND	2006	Included
JX448281	01_AE	THAILAND	2006
JX448279	01_AE	THAILAND	2006	Included
JX448277	01_AE	THAILAND	2005
JX448275	01_AE	THAILAND	2005
JX448273	01_AE	THAILAND	2005
JX448271	01_AE	THAILAND	2005
JX448261	01_AE	THAILAND	2005
JX448259	01_AE	THAILAND	2005
JX448257	01_AE	THAILAND	2005
JX448255	01_AE	THAILAND	2005
JX448253	01_AE	THAILAND	2005	Included
JX448241	01_AE	THAILAND	2006
JX448239	01_AE	THAILAND	2006
JX448223	01_AE	THAILAND	2005
JX448221	01_AE	THAILAND	2005
JX448219	01_AE	THAILAND	2005
JX448217	01_AE	THAILAND	2005	Included
JX448209	01_AE	THAILAND	2006
JX448207	01_AE	THAILAND	2006
JX448205	01_AE	THAILAND	2006
JX448203	01_AE	THAILAND	2006
JX448201	01_AE	THAILAND	2006
JX448199	01_AE	THAILAND	2006
JX448185	01_AE	THAILAND	2006
JX448183	01_AE	THAILAND	2006
JX448181	01_AE	THAILAND	2006
JX448171	01_AE	THAILAND	2005
JX448169	01_AE	THAILAND	2005
JX448167	01_AE	THAILAND	2005
JX448165	01_AE	THAILAND	2005
JX448163	01_AE	THAILAND	2005
JX448151	01_AE	THAILAND	2006
JX448149	01_AE	THAILAND	2006
JX448147	01_AE	THAILAND	2006
JX448145	01_AE	THAILAND	2006
JX448143	01_AE	THAILAND	2006
JX448141	01_AE	THAILAND	2006
JX448127	01_AE	THAILAND	2006
JX448125	01_AE	THAILAND	2006
JX448123	01_AE	THAILAND	2006
JX448121	01_AE	THAILAND	2006
JX448119	01_AE	THAILAND	2006
JX448095	01_AE	THAILAND	2008
JX448093	01_AE	THAILAND	2008
JX448091	01_AE	THAILAND	2008
JX448089	01_AE	THAILAND	2008
JX448087	01_AE	THAILAND	2008
JX448075	01_AE	THAILAND	2008
JX448073	01_AE	THAILAND	2008
JX448071	01_AE	THAILAND	2008	Included
JX448067	01_AE	THAILAND	2009
JX448065	01_AE	THAILAND	2009
JX448063	01_AE	THAILAND	2009
JX448061	01_AE	THAILAND	2009
JX448059	01_AE	THAILAND	2009
JX448057	01_AE	THAILAND	2009	Included
JX448055	01_AE	THAILAND	2008
JX448053	01_AE	THAILAND	2008
JX448051	01_AE	THAILAND	2008	Included
JX448043	01_AE	THAILAND	2006
JX448041	01_AE	THAILAND	2006
JX448039	01_AE	THAILAND	2006	Included
JX448033	01_AE	THAILAND	2008
JX448031	01_AE	THAILAND	2008
JX448029	01_AE	THAILAND	2008
JX448027	01_AE	THAILAND	2005
JX448023	01_AE	THAILAND	2005
JX448021	01_AE	THAILAND	2005
JX448019	01_AE	THAILAND	2005	Included
JX448009	01_AE	THAILAND	2007
JX448007	01_AE	THAILAND	2007
JX448005	01_AE	THAILAND	2007
JX448003	01_AE	THAILAND	2007
JX448001	01_AE	THAILAND	2007	Included
JX447989	01_AE	THAILAND	2006
JX447987	01_AE	THAILAND	2006
JX447985	01_AE	THAILAND	2006
JX447983	01_AE	THAILAND	2006
JX447981	01_AE	THAILAND	2006
JX447979	01_AE	THAILAND	2006
JX447967	01_AE	THAILAND	2005
JX447965	01_AE	THAILAND	2005
JX447963	01_AE	THAILAND	2005
JX447961	01_AE	THAILAND	2005
JX447959	01_AE	THAILAND	2005
JX447945	01_AE	THAILAND	2008
JX447943	01_AE	THAILAND	2008
JX447941	01_AE	THAILAND	2008	Included
JX447929	01_AE	THAILAND	2005
JX447927	01_AE	THAILAND	2005
JX447925	01_AE	THAILAND	2005
JX447923	01_AE	THAILAND	2005
JX447921	01_AE	THAILAND	2005	Included
JX447913	01_AE	THAILAND	2006
JX447911	01_AE	THAILAND	2005
JX447909	01_AE	THAILAND	2006
JX447907	01_AE	THAILAND	2006
JX447905	01_AE	THAILAND	2006
JX447903	01_AE	THAILAND	2006
JX447891	01_AE	THAILAND	2006
JX447889	01_AE	THAILAND	2006
JX447887	01_AE	THAILAND	2006
JX447885	01_AE	THAILAND	2006
JX447881	01_AE	THAILAND	2007
JX447879	01_AE	THAILAND	2007
JX447877	01_AE	THAILAND	2007
JX447875	01_AE	THAILAND	2007	Included
JX447863	01_AE	THAILAND	2005
JX447861	01_AE	THAILAND	2005
JX447859	01_AE	THAILAND	2005
JX447857	01_AE	THAILAND	2005
JX447855	01_AE	THAILAND	2005
JX447853	01_AE	THAILAND	2005	Included
JX447825	01_AE	THAILAND	2005
JX447823	01_AE	THAILAND	2005
JX447821	01_AE	THAILAND	2005
JX447819	01_AE	THAILAND	2005
JX447817	01_AE	THAILAND	2005
JX447815	01_AE	THAILAND	2005
JX447783	01_AE	THAILAND	2007
JX447781	01_AE	THAILAND	2007
JX447779	01_AE	THAILAND	2007
JX447777	01_AE	THAILAND	2007
JX447775	01_AE	THAILAND	2007
JX447773	01_AE	THAILAND	2007	Included
JX447755	01_AE	THAILAND	2007
JX447753	01_AE	THAILAND	2007
JX447751	01_AE	THAILAND	2007
JX447749	01_AE	THAILAND	2007
JX447747	01_AE	THAILAND	2007
JX447735	01_AE	THAILAND	2009
JX447733	01_AE	THAILAND	2009
JX447731	01_AE	THAILAND	2009
JX447729	01_AE	THAILAND	2009
JX447727	01_AE	THAILAND	2009
JX447725	01_AE	THAILAND	2007
JX447723	01_AE	THAILAND	2007
JX447721	01_AE	THAILAND	2007	Included
JX447719	01_AE	THAILAND	2006
JX447717	01_AE	THAILAND	2006
JX447715	01_AE	THAILAND	2006
JX447713	01_AE	THAILAND	2006
JX447711	01_AE	THAILAND	2006
JX447709	01_AE	THAILAND	2006	Included
JX447707	01_AE	THAILAND	2006
JX447705	01_AE	THAILAND	2006
JX447703	01_AE	THAILAND	2006
JX447701	01_AE	THAILAND	2006
JX447699	01_AE	THAILAND	2006	Included
JX447687	01_AE	THAILAND	2006
JX447685	01_AE	THAILAND	2006
JX447683	01_AE	THAILAND	2006
JX447681	01_AE	THAILAND	2006
JX447679	01_AE	THAILAND	2006
JX447667	01_AE	THAILAND	2006
JX447665	01_AE	THAILAND	2006
JX447663	01_AE	THAILAND	2006
JX447661	01_AE	THAILAND	2006
JX447659	01_AE	THAILAND	2006
JX447657	01_AE	THAILAND	2006	Included
JX447645	01_AE	THAILAND	2006
JX447643	01_AE	THAILAND	2006
JX447641	01_AE	THAILAND	2006
JX447639	01_AE	THAILAND	2006
JX447637	01_AE	THAILAND	2006	Included
JX447635	01_AE	THAILAND	2005
JX447633	01_AE	THAILAND	2005
JX447631	01_AE	THAILAND	2005
JX447629	01_AE	THAILAND	2005
JX447619	01_AE	THAILAND	2005
JX447617	01_AE	THAILAND	2007
JX447615	01_AE	THAILAND	2007
JX447613	01_AE	THAILAND	2007
JX447611	01_AE	THAILAND	2007
JX447609	01_AE	THAILAND	2007
JX447595	01_AE	THAILAND	2005
JX447593	01_AE	THAILAND	2005
JX447591	01_AE	THAILAND	2005
JX447589	01_AE	THAILAND	2005	Included
JX447587	01_AE	THAILAND	2005
JX447585	01_AE	THAILAND	2005
JX447583	01_AE	THAILAND	2005
JX447581	01_AE	THAILAND	2005
JX447579	01_AE	THAILAND	2005	Included
JX447567	01_AE	THAILAND	2005
JX447565	01_AE	THAILAND	2005
JX447563	01_AE	THAILAND	2005
JX447561	01_AE	THAILAND	2005	Included
JX447555	01_AE	THAILAND	2006
JX447553	01_AE	THAILAND	2006
JX447543	01_AE	THAILAND	2004
JX447541	01_AE	THAILAND	2004
JX447539	01_AE	THAILAND	2004
JX447537	01_AE	THAILAND	2004
JX447535	01_AE	THAILAND	2004	Included
JX447533	01_AE	THAILAND	2004
JX447531	01_AE	THAILAND	2004
JX447529	01_AE	THAILAND	2004	Included
JX447521	01_AE	THAILAND	2006
JX447519	01_AE	THAILAND	2006
JX447517	01_AE	THAILAND	2006
JX447515	01_AE	THAILAND	2006	Included
JX447507	01_AE	THAILAND	2007
JX447505	01_AE	THAILAND	2007
JX447503	01_AE	THAILAND	2007
JX447501	01_AE	THAILAND	2007
JX447499	01_AE	THAILAND	2007	Included
JX447497	01_AE	THAILAND	2008
JX447495	01_AE	THAILAND	2008
JX447493	01_AE	THAILAND	2008	Included
JX447485	01_AE	THAILAND	2007
JX447483	01_AE	THAILAND	2007
JX447481	01_AE	THAILAND	2007
JX447473	01_AE	THAILAND	2006
JX447471	01_AE	THAILAND	2006
JX447469	01_AE	THAILAND	2006
JX447467	01_AE	THAILAND	2006
JX447465	01_AE	THAILAND	2006	Included
JX447463	01_AE	THAILAND	2008
JX447461	01_AE	THAILAND	2008
JX447459	01_AE	THAILAND	2008
JX447457	01_AE	THAILAND	2008
JX447455	01_AE	THAILAND	2008
JX447453	01_AE	THAILAND	2005
JX447451	01_AE	THAILAND	2005
JX447449	01_AE	THAILAND	2005
JX447447	01_AE	THAILAND	2005	Included
JX447439	01_AE	THAILAND	2007
JX447437	01_AE	THAILAND	2007
JX447435	01_AE	THAILAND	2007
JX447433	01_AE	THAILAND	2007
JX447431	01_AE	THAILAND	2007
JX447429	01_AE	THAILAND	2007
JX447427	01_AE	THAILAND	2007	Included
JX447415	01_AE	THAILAND	2005
JX447413	01_AE	THAILAND	2005
JX447411	01_AE	THAILAND	2006
JX447409	01_AE	THAILAND	2006
JX447407	01_AE	THAILAND	2006
JX447403	01_AE	THAILAND	2006
JX447401	01_AE	THAILAND	2005
JX447399	01_AE	THAILAND	2005
JX447397	01_AE	THAILAND	2005
JX447395	01_AE	THAILAND	2005	Included
JX447387	01_AE	THAILAND	2007
JX447385	01_AE	THAILAND	2007
JX447383	01_AE	THAILAND	2007
JX447381	01_AE	THAILAND	2007
JX447379	01_AE	THAILAND	2007	Included
JX447365	01_AE	THAILAND	2008
JX447363	01_AE	THAILAND	2008
JX447361	01_AE	THAILAND	2008
JX447359	01_AE	THAILAND	2008	Included
JX447357	01_AE	THAILAND	2006
JX447355	01_AE	THAILAND	2006
JX447353	01_AE	THAILAND	2006
JX447351	01_AE	THAILAND	2006
JX447349	01_AE	THAILAND	2006	Included
JX447347	01_AE	THAILAND	2006
JX447345	01_AE	THAILAND	2006
JX447337	01_AE	THAILAND	2008
JX447335	01_AE	THAILAND	2008
JX447333	01_AE	THAILAND	2008
JX447331	01_AE	THAILAND	2008
JX447329	01_AE	THAILAND	2008
JX447317	01_AE	THAILAND	2006
JX447315	01_AE	THAILAND	2006	Included
JX447313	01_AE	THAILAND	2006
JX447309	01_AE	THAILAND	2008
JX447307	01_AE	THAILAND	2008
JX447305	01_AE	THAILAND	2008	Included
JX447303	01_AE	THAILAND	2008
JX447301	01_AE	THAILAND	2008
JX447299	01_AE	THAILAND	2005
JX447297	01_AE	THAILAND	2005
JX447295	01_AE	THAILAND	2005
JX447287	01_AE	THAILAND	2007
JX447285	01_AE	THAILAND	2007
JX447283	01_AE	THAILAND	2007	Included
JX447281	01_AE	THAILAND	2005
JX447279	01_AE	THAILAND	2005
JX447277	01_AE	THAILAND	2005
JX447267	01_AE	THAILAND	2005
JX447265	01_AE	THAILAND	2007
JX447263	01_AE	THAILAND	2007
JX447261	01_AE	THAILAND	2007
JX447259	01_AE	THAILAND	2007
JX447257	01_AE	THAILAND	2007
JX447255	01_AE	THAILAND	2007
JX447253	01_AE	THAILAND	2007
JX447239	01_AE	THAILAND	2009
JX447237	01_AE	THAILAND	2009
JX447235	01_AE	THAILAND	2009	Included
JX447229	01_AE	THAILAND	2006
JX447227	01_AE	THAILAND	2006
JX447225	01_AE	THAILAND	2006
JX447223	01_AE	THAILAND	2006
JX447221	01_AE	THAILAND	2006
JX447209	01_AE	THAILAND	2006
JX447207	01_AE	THAILAND	2006
JX447205	01_AE	THAILAND	2006
JX447203	01_AE	THAILAND	2006
JX447201	01_AE	THAILAND	2006
JX447199	01_AE	THAILAND	2006	Included
JX447185	01_AE	THAILAND	2007
JX447183	01_AE	THAILAND	2007
JX447181	01_AE	THAILAND	2007
JX447179	01_AE	THAILAND	2007
JX447177	01_AE	THAILAND	2007	Included
JX447137	01_AE	THAILAND	2006
JX447135	01_AE	THAILAND	2006
JX447133	01_AE	THAILAND	2006
JX447131	01_AE	THAILAND	2008
JX447129	01_AE	THAILAND	2008
JX447127	01_AE	THAILAND	2008
JX447125	01_AE	THAILAND	2008
JX447123	01_AE	THAILAND	2008
JX447121	01_AE	THAILAND	2007
JX447119	01_AE	THAILAND	2007
JX447117	01_AE	THAILAND	2007	Included
JX447111	01_AE	THAILAND	2006
JX447109	01_AE	THAILAND	2006
JX447107	01_AE	THAILAND	2006
JX447105	01_AE	THAILAND	2006
JX447103	01_AE	THAILAND	2006
JX447093	01_AE	THAILAND	2006
JX447091	01_AE	THAILAND	2006
JX447089	01_AE	THAILAND	2006
JX447087	01_AE	THAILAND	2006	Included
JX447085	01_AE	THAILAND	2005
JX447083	01_AE	THAILAND	2005
JX447081	01_AE	THAILAND	2005
JX447079	01_AE	THAILAND	2005
JX447077	01_AE	THAILAND	2005	Included
JX447075	01_AE	THAILAND	2008
JX447073	01_AE	THAILAND	2008
JX447071	01_AE	THAILAND	2007
JX447067	01_AE	THAILAND	2007
JX447065	01_AE	THAILAND	2007
JX447063	01_AE	THAILAND	2007	Included
JX447061	01_AE	THAILAND	2007
JX447059	01_AE	THAILAND	2007
JX447057	01_AE	THAILAND	2007
JX447055	01_AE	THAILAND	2007
JX447051	01_AE	THAILAND	2005
JX447049	01_AE	THAILAND	2005
JX447047	01_AE	THAILAND	2005
JX447045	01_AE	THAILAND	2005
JX447043	01_AE	THAILAND	2005	Included
JX447031	01_AE	THAILAND	2007
JX447029	01_AE	THAILAND	2007
JX447027	01_AE	THAILAND	2004
JX447025	01_AE	THAILAND	2004
JX447023	01_AE	THAILAND	2004
JX447021	01_AE	THAILAND	2004
JX447019	01_AE	THAILAND	2004
JX447017	01_AE	THAILAND	2007
JX447015	01_AE	THAILAND	2007
JX447013	01_AE	THAILAND	2007	Included
JX446995	01_AE	THAILAND	2007
JX446993	01_AE	THAILAND	2007
JX446991	01_AE	THAILAND	2007
JX446987	01_AE	THAILAND	2007	Included
JX446985	01_AE	THAILAND	2005
JX446983	01_AE	THAILAND	2005
JX446981	01_AE	THAILAND	2005
JX446979	01_AE	THAILAND	2005
JX446977	01_AE	THAILAND	2005
JX446963	01_AE	THAILAND	2006
JX446961	01_AE	THAILAND	2006
JX446953	01_AE	THAILAND	2007
JX446951	01_AE	THAILAND	2007
JX446949	01_AE	THAILAND	2007
JX446947	01_AE	THAILAND	2007
JX446945	01_AE	THAILAND	2007
JX446943	01_AE	THAILAND	2007
JX446925	01_AE	THAILAND	2007
JX446923	01_AE	THAILAND	2007
JX446921	01_AE	THAILAND	2007
JX446919	01_AE	THAILAND	2007
JX446917	01_AE	THAILAND	2007
JX446915	01_AE	THAILAND	2006
JX446913	01_AE	THAILAND	2006
JX446911	01_AE	THAILAND	2006
JX446903	01_AE	THAILAND	2006
JX446901	01_AE	THAILAND	2006
JX446899	01_AE	THAILAND	2006	Included
JX446897	01_AE	THAILAND	2008
JX446895	01_AE	THAILAND	2008
JX446893	01_AE	THAILAND	2008
JX446891	01_AE	THAILAND	2008
JX446889	01_AE	THAILAND	2008
JX446877	01_AE	THAILAND	2007
JX446875	01_AE	THAILAND	2007
JX446873	01_AE	THAILAND	2007	Included
JX446867	01_AE	THAILAND	2006
JX446865	01_AE	THAILAND	2006
JX446863	01_AE	THAILAND	2006
JX446855	01_AE	THAILAND	2006
JX446853	01_AE	THAILAND	2006	Included
JX446851	01_AE	THAILAND	2008
JX446849	01_AE	THAILAND	2008
JX446847	01_AE	THAILAND	2007
JX446845	01_AE	THAILAND	2007
JX446843	01_AE	THAILAND	2007
JX446841	01_AE	THAILAND	2007
JX446839	01_AE	THAILAND	2007
JX446837	01_AE	THAILAND	2007	Included
JX446793	01_AE	THAILAND	2007
JX446791	01_AE	THAILAND	2007
JX446783	01_AE	THAILAND	2007
JX446781	01_AE	THAILAND	2007
JX446779	01_AE	THAILAND	2007
JX446777	01_AE	THAILAND	2007
JX446775	01_AE	THAILAND	2007	Included
JX446763	01_AE	THAILAND	2008
JX446761	01_AE	THAILAND	2008
JX446759	01_AE	THAILAND	2008
JX446757	01_AE	THAILAND	2008
JX446755	01_AE	THAILAND	2008	Included
JX446753	01_AE	THAILAND	2006
JX446751	01_AE	THAILAND	2006
JX446749	01_AE	THAILAND	2006
JX446747	01_AE	THAILAND	2006
JX446737	01_AE	THAILAND	2006
JX446735	01_AE	THAILAND	2007
JX446733	01_AE	THAILAND	2007
JX446731	01_AE	THAILAND	2007
JX446729	01_AE	THAILAND	2007
JX446719	01_AE	THAILAND	2005
JX446717	01_AE	THAILAND	2005
JX446715	01_AE	THAILAND	2005
JX446713	01_AE	THAILAND	2005
JX446711	01_AE	THAILAND	2005
JX446709	01_AE	THAILAND	2006
JX446707	01_AE	THAILAND	2006
JX446705	01_AE	THAILAND	2006
JX446703	01_AE	THAILAND	2006
JX446701	01_AE	THAILAND	2006
JX446699	01_AE	THAILAND	2006
JX446683	01_AE	THAILAND	2006
JX446681	01_AE	THAILAND	2006
JX446679	01_AE	THAILAND	2006
JX446677	01_AE	THAILAND	2006
JX446675	01_AE	THAILAND	2006
JX446665	01_AE	THAILAND	2008
JX446663	01_AE	THAILAND	2008
JX446661	01_AE	THAILAND	2008
JX446659	01_AE	THAILAND	2008
JX446657	01_AE	THAILAND	2008
JX446655	01_AE	THAILAND	2008	Included
JX448316	01_AE	THAILAND	2008
JX448314	01_AE	THAILAND	2008
JX448312	01_AE	THAILAND	2008	Included
JX448306	01_AE	THAILAND	2006
JX448304	01_AE	THAILAND	2006
JX448302	01_AE	THAILAND	2006
JX448294	01_AE	THAILAND	2006
JX448292	01_AE	THAILAND	2006
JX448290	01_AE	THAILAND	2006
JX448282	01_AE	THAILAND	2006
JX448280	01_AE	THAILAND	2006
JX448276	01_AE	THAILAND	2005
JX448274	01_AE	THAILAND	2005
JX448272	01_AE	THAILAND	2005
JX448270	01_AE	THAILAND	2005	Included
JX448260	01_AE	THAILAND	2005
JX448258	01_AE	THAILAND	2005
JX448256	01_AE	THAILAND	2005
JX448254	01_AE	THAILAND	2005
JX448242	01_AE	THAILAND	2006
JX448240	01_AE	THAILAND	2006
JX448238	01_AE	THAILAND	2006	Included
JX448224	01_AE	THAILAND	2005
JX448222	01_AE	THAILAND	2005
JX448220	01_AE	THAILAND	2005
JX448218	01_AE	THAILAND	2005
JX448208	01_AE	THAILAND	2006
JX448206	01_AE	THAILAND	2006
JX448204	01_AE	THAILAND	2006
JX448202	01_AE	THAILAND	2006
JX448200	01_AE	THAILAND	2006
JX448198	01_AE	THAILAND	2006	Included
JX448186	01_AE	THAILAND	2006
JX448184	01_AE	THAILAND	2006
JX448182	01_AE	THAILAND	2006
JX448180	01_AE	THAILAND	2006
JX448172	01_AE	THAILAND	2005
JX448170	01_AE	THAILAND	2005
JX448168	01_AE	THAILAND	2005
JX448166	01_AE	THAILAND	2005
JX448164	01_AE	THAILAND	2005
JX448152	01_AE	THAILAND	2006
JX448150	01_AE	THAILAND	2006
JX448148	01_AE	THAILAND	2006
JX448146	01_AE	THAILAND	2006
JX448144	01_AE	THAILAND	2006
JX448142	01_AE	THAILAND	2006
JX448128	01_AE	THAILAND	2006
JX448126	01_AE	THAILAND	2006
JX448124	01_AE	THAILAND	2006
JX448122	01_AE	THAILAND	2006
JX448120	01_AE	THAILAND	2006
JX448118	01_AE	THAILAND	2006
JX448094	01_AE	THAILAND	2008
JX448092	01_AE	THAILAND	2008
JX448090	01_AE	THAILAND	2008
JX448088	01_AE	THAILAND	2008
JX448086	01_AE	THAILAND	2008	Included
JX448074	01_AE	THAILAND	2008
JX448072	01_AE	THAILAND	2008
JX448066	01_AE	THAILAND	2009
JX448064	01_AE	THAILAND	2009
JX448062	01_AE	THAILAND	2009
JX448060	01_AE	THAILAND	2009
JX448058	01_AE	THAILAND	2009
JX448056	01_AE	THAILAND	2008
JX448054	01_AE	THAILAND	2008
JX448052	01_AE	THAILAND	2008
JX448044	01_AE	THAILAND	2006
JX448042	01_AE	THAILAND	2006
JX448040	01_AE	THAILAND	2006
JX448030	01_AE	THAILAND	2008
JX448028	01_AE	THAILAND	2008	Included
JX448026	01_AE	THAILAND	2005
JX448024	01_AE	THAILAND	2005
JX448022	01_AE	THAILAND	2005
JX448020	01_AE	THAILAND	2005
JX448010	01_AE	THAILAND	2007
JX448008	01_AE	THAILAND	2007
JX448006	01_AE	THAILAND	2007
JX448004	01_AE	THAILAND	2007
JX448002	01_AE	THAILAND	2007
JX447990	01_AE	THAILAND	2006
JX447988	01_AE	THAILAND	2006
JX447986	01_AE	THAILAND	2006
JX447984	01_AE	THAILAND	2006
JX447982	01_AE	THAILAND	2006
JX447980	01_AE	THAILAND	2006
JX447978	01_AE	THAILAND	2006	Included
JX447966	01_AE	THAILAND	2005
JX447964	01_AE	THAILAND	2005
JX447962	01_AE	THAILAND	2005
JX447960	01_AE	THAILAND	2005
JX447958	01_AE	THAILAND	2005	Included
JX447946	01_AE	THAILAND	2008
JX447944	01_AE	THAILAND	2008
JX447942	01_AE	THAILAND	2008
JX447936	01_AE	THAILAND	2005
JX447928	01_AE	THAILAND	2005
JX447926	01_AE	THAILAND	2005
JX447924	01_AE	THAILAND	2005
JX447922	01_AE	THAILAND	2005
JX447914	01_AE	THAILAND	2006
JX447912	01_AE	THAILAND	2006
JX447910	01_AE	THAILAND	2005
JX447908	01_AE	THAILAND	2006
JX447906	01_AE	THAILAND	2006
JX447904	01_AE	THAILAND	2006
JX447902	01_AE	THAILAND	2006	Included
JX447890	01_AE	THAILAND	2006
JX447888	01_AE	THAILAND	2006
JX447886	01_AE	THAILAND	2006
JX447884	01_AE	THAILAND	2006	Included
JX447882	01_AE	THAILAND	2007
JX447880	01_AE	THAILAND	2007
JX447878	01_AE	THAILAND	2007
JX447876	01_AE	THAILAND	2007
JX447862	01_AE	THAILAND	2005
JX447860	01_AE	THAILAND	2005
JX447858	01_AE	THAILAND	2005
JX447856	01_AE	THAILAND	2005
JX447854	01_AE	THAILAND	2005
JX447826	01_AE	THAILAND	2005
JX447824	01_AE	THAILAND	2005
JX447822	01_AE	THAILAND	2005
JX447820	01_AE	THAILAND	2005
JX447818	01_AE	THAILAND	2005
JX447816	01_AE	THAILAND	2005
JX447814	01_AE	THAILAND	2005	Included
JX447784	01_AE	THAILAND	2007
JX447782	01_AE	THAILAND	2007
JX447780	01_AE	THAILAND	2007
JX447778	01_AE	THAILAND	2007
JX447776	01_AE	THAILAND	2007
JX447774	01_AE	THAILAND	2007
JX447756	01_AE	THAILAND	2007
JX447754	01_AE	THAILAND	2007
JX447752	01_AE	THAILAND	2007
JX447750	01_AE	THAILAND	2007
JX447748	01_AE	THAILAND	2007
JX447746	01_AE	THAILAND	2007	Included
JX447734	01_AE	THAILAND	2009
JX447732	01_AE	THAILAND	2009
JX447730	01_AE	THAILAND	2009
JX447726	01_AE	THAILAND	2009	Included
JX447724	01_AE	THAILAND	2007
JX447722	01_AE	THAILAND	2007
JX447720	01_AE	THAILAND	2006
JX447718	01_AE	THAILAND	2006
JX447716	01_AE	THAILAND	2006
JX447714	01_AE	THAILAND	2006
JX447712	01_AE	THAILAND	2006
JX447710	01_AE	THAILAND	2006
JX447708	01_AE	THAILAND	2006
JX447706	01_AE	THAILAND	2006
JX447704	01_AE	THAILAND	2006
JX447702	01_AE	THAILAND	2006
JX447700	01_AE	THAILAND	2006
JX447686	01_AE	THAILAND	2006
JX447684	01_AE	THAILAND	2006
JX447682	01_AE	THAILAND	2006
JX447680	01_AE	THAILAND	2006
JX447678	01_AE	THAILAND	2006	Included
JX447666	01_AE	THAILAND	2006
JX447664	01_AE	THAILAND	2006
JX447662	01_AE	THAILAND	2006
JX447660	01_AE	THAILAND	2006
JX447658	01_AE	THAILAND	2006
JX447646	01_AE	THAILAND	2006
JX447644	01_AE	THAILAND	2006
JX447642	01_AE	THAILAND	2006
JX447640	01_AE	THAILAND	2006
JX447638	01_AE	THAILAND	2006
JX447636	01_AE	THAILAND	2005
JX447634	01_AE	THAILAND	2005
JX447632	01_AE	THAILAND	2005
JX447630	01_AE	THAILAND	2005
JX447620	01_AE	THAILAND	2005
JX447618	01_AE	THAILAND	2005
JX447616	01_AE	THAILAND	2007
JX447614	01_AE	THAILAND	2007
JX447612	01_AE	THAILAND	2007
JX447610	01_AE	THAILAND	2007
JX447608	01_AE	THAILAND	2007	Included
JX447594	01_AE	THAILAND	2005
JX447592	01_AE	THAILAND	2005
JX447590	01_AE	THAILAND	2005
JX447588	01_AE	THAILAND	2005
JX447586	01_AE	THAILAND	2005
JX447584	01_AE	THAILAND	2005
JX447582	01_AE	THAILAND	2005
JX447580	01_AE	THAILAND	2005
JX447568	01_AE	THAILAND	2005
JX447566	01_AE	THAILAND	2005
JX447564	01_AE	THAILAND	2005
JX447562	01_AE	THAILAND	2005
JX447554	01_AE	THAILAND	2006
JX447552	01_AE	THAILAND	2006
JX447550	01_AE	THAILAND	2006	Included
JX447544	01_AE	THAILAND	2004
JX447542	01_AE	THAILAND	2004
JX447540	01_AE	THAILAND	2004
JX447538	01_AE	THAILAND	2004
JX447536	01_AE	THAILAND	2004
JX447534	01_AE	THAILAND	2004
JX447532	01_AE	THAILAND	2004
JX447530	01_AE	THAILAND	2004
JX447522	01_AE	THAILAND	2006
JX447520	01_AE	THAILAND	2006
JX447518	01_AE	THAILAND	2006
JX447516	01_AE	THAILAND	2006
JX447508	01_AE	THAILAND	2007
JX447506	01_AE	THAILAND	2007
JX447504	01_AE	THAILAND	2007
JX447502	01_AE	THAILAND	2007
JX447500	01_AE	THAILAND	2007
JX447498	01_AE	THAILAND	2008
JX447496	01_AE	THAILAND	2008
JX447494	01_AE	THAILAND	2008
JX447484	01_AE	THAILAND	2007
JX447482	01_AE	THAILAND	2007
JX447480	01_AE	THAILAND	2007	Included
JX447474	01_AE	THAILAND	2006
JX447472	01_AE	THAILAND	2006
JX447470	01_AE	THAILAND	2006
JX447468	01_AE	THAILAND	2006
JX447466	01_AE	THAILAND	2006
JX447464	01_AE	THAILAND	2008
JX447462	01_AE	THAILAND	2008
JX447460	01_AE	THAILAND	2008
JX447458	01_AE	THAILAND	2008
JX447456	01_AE	THAILAND	2008
JX447454	01_AE	THAILAND	2008	Included
JX447452	01_AE	THAILAND	2005
JX447450	01_AE	THAILAND	2005
JX447448	01_AE	THAILAND	2005
JX447438	01_AE	THAILAND	2007
JX447436	01_AE	THAILAND	2007
JX447434	01_AE	THAILAND	2007
JX447432	01_AE	THAILAND	2007
JX447430	01_AE	THAILAND	2007
JX447428	01_AE	THAILAND	2007
JX447416	01_AE	THAILAND	2005
JX447414	01_AE	THAILAND	2005
JX447412	01_AE	THAILAND	2005	Included
JX447410	01_AE	THAILAND	2006
JX447408	01_AE	THAILAND	2006
JX447406	01_AE	THAILAND	2006
JX447404	01_AE	THAILAND	2006
JX447402	01_AE	THAILAND	2006	Included
JX447400	01_AE	THAILAND	2005
JX447398	01_AE	THAILAND	2005
JX447396	01_AE	THAILAND	2005
JX447388	01_AE	THAILAND	2007
JX447386	01_AE	THAILAND	2007
JX447384	01_AE	THAILAND	2007
JX447382	01_AE	THAILAND	2007
JX447368	01_AE	THAILAND	2008
JX447366	01_AE	THAILAND	2008
JX447364	01_AE	THAILAND	2008
JX447362	01_AE	THAILAND	2008
JX447360	01_AE	THAILAND	2008
JX447358	01_AE	THAILAND	2006
JX447356	01_AE	THAILAND	2006
JX447354	01_AE	THAILAND	2006
JX447352	01_AE	THAILAND	2006
JX447350	01_AE	THAILAND	2006
JX447348	01_AE	THAILAND	2006
JX447346	01_AE	THAILAND	2006
JX447344	01_AE	THAILAND	2006	Included
JX447336	01_AE	THAILAND	2008
JX447334	01_AE	THAILAND	2008
JX447332	01_AE	THAILAND	2008
JX447330	01_AE	THAILAND	2008
JX447328	01_AE	THAILAND	2008	Included
JX447316	01_AE	THAILAND	2006
JX447314	01_AE	THAILAND	2006
JX447312	01_AE	THAILAND	2006	Included
JX447308	01_AE	THAILAND	2008
JX447306	01_AE	THAILAND	2008
JX447304	01_AE	THAILAND	2008
JX447302	01_AE	THAILAND	2008
JX447300	01_AE	THAILAND	2008	Included
JX447298	01_AE	THAILAND	2005
JX447296	01_AE	THAILAND	2005
JX447294	01_AE	THAILAND	2005	Included
JX447288	01_AE	THAILAND	2007
JX447286	01_AE	THAILAND	2007
JX447284	01_AE	THAILAND	2007
JX447282	01_AE	THAILAND	2005
JX447280	01_AE	THAILAND	2005
JX447278	01_AE	THAILAND	2005
JX447276	01_AE	THAILAND	2005
JX447268	01_AE	THAILAND	2005
JX447266	01_AE	THAILAND	2005	Included
JX447264	01_AE	THAILAND	2007
JX447262	01_AE	THAILAND	2007
JX447260	01_AE	THAILAND	2007
JX447258	01_AE	THAILAND	2007
JX447256	01_AE	THAILAND	2007
JX447254	01_AE	THAILAND	2007
JX447252	01_AE	THAILAND	2007	Included
JX447240	01_AE	THAILAND	2009
JX447238	01_AE	THAILAND	2009
JX447236	01_AE	THAILAND	2009
JX447228	01_AE	THAILAND	2006
JX447226	01_AE	THAILAND	2006
JX447224	01_AE	THAILAND	2006
JX447222	01_AE	THAILAND	2006
JX447220	01_AE	THAILAND	2006	Included
JX447208	01_AE	THAILAND	2006
JX447206	01_AE	THAILAND	2006
JX447204	01_AE	THAILAND	2006
JX447202	01_AE	THAILAND	2006
JX447200	01_AE	THAILAND	2006
JX447186	01_AE	THAILAND	2007
JX447184	01_AE	THAILAND	2007
JX447182	01_AE	THAILAND	2007
JX447180	01_AE	THAILAND	2007
JX447178	01_AE	THAILAND	2007
JX447136	01_AE	THAILAND	2006
JX447134	01_AE	THAILAND	2006
JX447132	01_AE	THAILAND	2006	Included
JX447130	01_AE	THAILAND	2008
JX447128	01_AE	THAILAND	2008
JX447126	01_AE	THAILAND	2008
JX447124	01_AE	THAILAND	2008
JX447122	01_AE	THAILAND	2008	Included
JX447120	01_AE	THAILAND	2007
JX447118	01_AE	THAILAND	2007
JX447110	01_AE	THAILAND	2006
JX447108	01_AE	THAILAND	2006
JX447106	01_AE	THAILAND	2006
JX447104	01_AE	THAILAND	2006
JX447102	01_AE	THAILAND	2006	Included
JX447090	01_AE	THAILAND	2006
JX447086	01_AE	THAILAND	2005
JX447084	01_AE	THAILAND	2005
JX447082	01_AE	THAILAND	2005
JX447080	01_AE	THAILAND	2005
JX447078	01_AE	THAILAND	2005
JX447076	01_AE	THAILAND	2008
JX447074	01_AE	THAILAND	2008
JX447072	01_AE	THAILAND	2008	Included
JX447066	01_AE	THAILAND	2007
JX447064	01_AE	THAILAND	2007
JX447062	01_AE	THAILAND	2007
JX447060	01_AE	THAILAND	2007
JX447058	01_AE	THAILAND	2007
JX447056	01_AE	THAILAND	2007
JX447054	01_AE	THAILAND	2007	Included
JX447052	01_AE	THAILAND	2005
JX447050	01_AE	THAILAND	2005
JX447048	01_AE	THAILAND	2005
JX447046	01_AE	THAILAND	2005
JX447044	01_AE	THAILAND	2005
JX447032	01_AE	THAILAND	2007
JX447030	01_AE	THAILAND	2007
JX447028	01_AE	THAILAND	2007	Included
JX447026	01_AE	THAILAND	2004
JX447024	01_AE	THAILAND	2004
JX447022	01_AE	THAILAND	2004
JX447020	01_AE	THAILAND	2004
JX447018	01_AE	THAILAND	2004	Included
JX447016	01_AE	THAILAND	2007
JX447014	01_AE	THAILAND	2007
JX446996	01_AE	THAILAND	2007
JX446994	01_AE	THAILAND	2007
JX446992	01_AE	THAILAND	2007
JX446990	01_AE	THAILAND	2007
JX446988	01_AE	THAILAND	2007
JX446986	01_AE	THAILAND	2005
JX446984	01_AE	THAILAND	2005
JX446982	01_AE	THAILAND	2005
JX446980	01_AE	THAILAND	2005
JX446978	01_AE	THAILAND	2005
JX446976	01_AE	THAILAND	2005	Included
JX446964	01_AE	THAILAND	2006
JX446962	01_AE	THAILAND	2006
JX446960	01_AE	THAILAND	2006	Included
JX446952	01_AE	THAILAND	2007
JX446950	01_AE	THAILAND	2007
JX446948	01_AE	THAILAND	2007
JX446946	01_AE	THAILAND	2007
JX446944	01_AE	THAILAND	2007
JX446942	01_AE	THAILAND	2007	Included
JX446926	01_AE	THAILAND	2007
JX446924	01_AE	THAILAND	2007
JX446922	01_AE	THAILAND	2007
JX446920	01_AE	THAILAND	2007
JX446918	01_AE	THAILAND	2007
JX446916	01_AE	THAILAND	2007	Included
JX446914	01_AE	THAILAND	2006
JX446912	01_AE	THAILAND	2006
JX446910	01_AE	THAILAND	2006	Included
JX446902	01_AE	THAILAND	2006
JX446900	01_AE	THAILAND	2006
JX446896	01_AE	THAILAND	2008
JX446894	01_AE	THAILAND	2008
JX446892	01_AE	THAILAND	2008
JX446890	01_AE	THAILAND	2008
JX446888	01_AE	THAILAND	2008	Included
JX446876	01_AE	THAILAND	2007
JX446874	01_AE	THAILAND	2007
JX446868	01_AE	THAILAND	2006
JX446866	01_AE	THAILAND	2006
JX446864	01_AE	THAILAND	2006
JX446856	01_AE	THAILAND	2006
JX446854	01_AE	THAILAND	2006
JX446852	01_AE	THAILAND	2008
JX446850	01_AE	THAILAND	2008
JX446848	01_AE	THAILAND	2008	Included
JX446846	01_AE	THAILAND	2007
JX446844	01_AE	THAILAND	2007
JX446842	01_AE	THAILAND	2007
JX446840	01_AE	THAILAND	2007
JX446838	01_AE	THAILAND	2007
JX446794	01_AE	THAILAND	2007
JX446792	01_AE	THAILAND	2007
JX446790	01_AE	THAILAND	2007	Included
JX446784	01_AE	THAILAND	2007
JX446782	01_AE	THAILAND	2007
JX446780	01_AE	THAILAND	2007
JX446778	01_AE	THAILAND	2007
JX446776	01_AE	THAILAND	2007
JX446764	01_AE	THAILAND	2008
JX446760	01_AE	THAILAND	2008
JX446758	01_AE	THAILAND	2008
JX446756	01_AE	THAILAND	2008
JX446754	01_AE	THAILAND	2006
JX446752	01_AE	THAILAND	2006
JX446750	01_AE	THAILAND	2006
JX446748	01_AE	THAILAND	2006
JX446736	01_AE	THAILAND	2006	Included
JX446734	01_AE	THAILAND	2007
JX446732	01_AE	THAILAND	2007
JX446730	01_AE	THAILAND	2007
JX446728	01_AE	THAILAND	2007	Included
JX446718	01_AE	THAILAND	2005
JX446716	01_AE	THAILAND	2005
JX446714	01_AE	THAILAND	2005
JX446712	01_AE	THAILAND	2005
JX446710	01_AE	THAILAND	2005	Included
JX446708	01_AE	THAILAND	2006
JX446706	01_AE	THAILAND	2006
JX446704	01_AE	THAILAND	2006
JX446702	01_AE	THAILAND	2006
JX446700	01_AE	THAILAND	2006
JX446698	01_AE	THAILAND	2006	Included
JX446684	01_AE	THAILAND	2006
JX446682	01_AE	THAILAND	2006
JX446680	01_AE	THAILAND	2006
JX446678	01_AE	THAILAND	2006
JX446676	01_AE	THAILAND	2006
JX446666	01_AE	THAILAND	2006	Included
JX446664	01_AE	THAILAND	2008
JX446662	01_AE	THAILAND	2008
JX446660	01_AE	THAILAND	2008
JX446658	01_AE	THAILAND	2008
JX446656	01_AE	THAILAND	2008
JX960639	01_AE	CHINA	2009	Included
JX960637	01_AE	CHINA	2010	Included
JX960633	01_AE	CHINA	2010	Included
JX960631	01_AE	CHINA	2009	Included
JX960629	01_AE	CHINA	2009	Included
JX960627	01_AE	CHINA	2009	Included
JX960625	01_AE	CHINA	2009	Included
JX960623	01_AE	CHINA	2009	Included
JX960621	01_AE	CHINA	2009	Included
JX960619	01_AE	CHINA	2010	Included
JX960617	01_AE	CHINA	2008	Included
JX960615	01_AE	CHINA	2009	Included
JX960613	01_AE	CHINA	2009	Included
JX960611	01_AE	CHINA	2010	Included
JX960609	01_AE	CHINA	2010	Included
JX960607	01_AE	CHINA	2009	Included
JX960605	01_AE	CHINA	2009	Included
JX960603	01_AE	CHINA	2009	Included
JX960638	01_AE	CHINA	2009	Included
JX960636	01_AE	CHINA	2009	Included
JX960634	01_AE	CHINA	2009	Included
JX960632	01_AE	CHINA	2010	Included
JX960630	01_AE	CHINA	2009	Included
JX960628	01_AE	CHINA	2009	Included
JX960626	01_AE	CHINA	2009	Included
JX960624	01_AE	CHINA	2010	Included
JX960622	01_AE	CHINA	2010	Included
JX960620	01_AE	CHINA	2010	Included
JX960618	01_AE	CHINA	2009	Included
JX960616	01_AE	CHINA	2010	Included
JX960614	01_AE	CHINA	2009	Included
JX960612	01_AE	CHINA	2008	Included
JX960610	01_AE	CHINA	2010	Included
JX960608	01_AE	CHINA	2010	Included
JX960606	01_AE	CHINA	2008	Included
JX960604	01_AE	CHINA	2009	Included
JX848350	01_AE	THAILAND	NA	Included
JX848348	01_AE	THAILAND	NA	Included
JX848346	01_AE	THAILAND	NA	Included
JX848351	01_AE	THAILAND	NA
JX848349	01_AE	THAILAND	NA
JX848347	01_AE	THAILAND	NA
JQ352783	01_AE	THAILAND	1998
JQ352782	01_AE	THAILAND	2000
KC596064	01_AE	CHINA	2011	Included
KC596062	01_AE	CHINA	2009
KC596065	01_AE	CHINA	2011	Included
KC596063	01_AE	CHINA	2010
KC596061	01_AE	CHINA	2009
AB735900	01_AE	JAPAN	2010	Included
AB735898	01_AE	JAPAN	2010	Included
AB735901	01_AE	JAPAN	2011	Included
AB735899	01_AE	JAPAN	2011	Included
AB735897	01_AE	JAPAN	2010	Included
KC748999	01_AE	THAILAND	2004
KC748997	01_AE	THAILAND	2004
KC748995	01_AE	THAILAND	2004
KC748993	01_AE	THAILAND	2004
KC748991	01_AE	THAILAND	2004
KC748989	01_AE	THAILAND	2004
KC748987	01_AE	THAILAND	2004
KC748985	01_AE	THAILAND	2004
KC748983	01_AE	THAILAND	2004
KC748981	01_AE	THAILAND	2004
KC748979	01_AE	THAILAND	2004
KC748977	01_AE	THAILAND	2004
KC748975	01_AE	THAILAND	2004
KC748973	01_AE	THAILAND	2004
KC749000	01_AE	THAILAND	2004
KC748998	01_AE	THAILAND	2004
KC748996	01_AE	THAILAND	2004
KC748994	01_AE	THAILAND	2004
KC748992	01_AE	THAILAND	2004
KC748990	01_AE	THAILAND	2004
KC748988	01_AE	THAILAND	2004
KC748986	01_AE	THAILAND	2004
KC748984	01_AE	THAILAND	2004
KC748982	01_AE	THAILAND	2004
KC748980	01_AE	THAILAND	2004
KC748978	01_AE	THAILAND	2004
KC748976	01_AE	THAILAND	2004
KC748974	01_AE	THAILAND	2004
KC748972	01_AE	THAILAND	2004	Included
KC822430	01_AE	THAILAND	1995
KC822429	01_AE	THAILAND	1990
JX512903	01_AE	THAILAND	1999
JX512902	01_AE	THAILAND	1999
JX512901	01_AE	THAILAND	2009	Included
JX512900	01_AE	THAILAND	2005
JX512898	01_AE	THAILAND	2009	Included
JX512897	01_AE	THAILAND	2009
JX512896	01_AE	THAILAND	2009	Included
JX512895	01_AE	THAILAND	2009	Included
JX512894	01_AE	THAILAND	2009	Included
JX512893	01_AE	THAILAND	2009	Included
JX512892	01_AE	THAILAND	2009	Included
JX112870	01_AE	CHINA	2009	Included
JX112869	01_AE	CHINA	2009	Included
JX112868	01_AE	CHINA	2009	Included
JX112867	01_AE	CHINA	2009	Included
JX112866	01_AE	CHINA	2002	Included
JX112865	01_AE	CHINA	2002	Included
JX112864	01_AE	CHINA	2002	Included
JX112863	01_AE	CHINA	2002	Included
JX112862	01_AE	CHINA	2002	Included
JX112861	01_AE	CHINA	2002	Included
JX112860	01_AE	CHINA	2002	Included
JX112859	01_AE	CHINA	2007	Included
JX112858	01_AE	CHINA	2006	Included
JX112857	01_AE	CHINA	2006	Included
JX112856	01_AE	CHINA	2007	Included
JX112855	01_AE	CHINA	2007	Included
JX112854	01_AE	CHINA	2007	Included
JX112853	01_AE	CHINA	2007	Included
JX112852	01_AE	CHINA	2007	Included
JX112851	01_AE	CHINA	2007	Included
JX112850	01_AE	CHINA	2007	Included
JX112849	01_AE	CHINA	2010	Included
JX112848	01_AE	CHINA	2010	Included
JX112847	01_AE	CHINA	2010	Included
JX112846	01_AE	CHINA	2010	Included
JX112845	01_AE	CHINA	2007	Included
JX112844	01_AE	CHINA	2007	Included
JX112843	01_AE	CHINA	2007	Included
JX112842	01_AE	CHINA	2007	Included
JX112841	01_AE	CHINA	2007	Included
JX112840	01_AE	CHINA	2007	Included
JX112839	01_AE	CHINA	2007	Included
JX112838	01_AE	CHINA	2007	Included
JX112837	01_AE	CHINA	2007	Included
JX112836	01_AE	CHINA	2007	Included
JX112835	01_AE	CHINA	2007	Included
JX112834	01_AE	CHINA	2007	Included
JX112833	01_AE	CHINA	2007	Included
JX112832	01_AE	CHINA	2007	Included
JX112831	01_AE	CHINA	2007	Included
JX112830	01_AE	CHINA	2007	Included
JX112829	01_AE	CHINA	2007	Included
JX112828	01_AE	CHINA	2007	Included
JX112827	01_AE	CHINA	2007	Included
JX112826	01_AE	CHINA	2007	Included
JX112825	01_AE	CHINA	2007	Included
JX112824	01_AE	CHINA	2007	Included
JX112823	01_AE	CHINA	2007	Included
JX112822	01_AE	CHINA	2007	Included
JX112821	01_AE	CHINA	2007	Included
JX112820	01_AE	CHINA	2007	Included
JX112819	01_AE	CHINA	2007	Included
JX112818	01_AE	CHINA	2007	Included
JX112817	01_AE	CHINA	2007	Included
JX112816	01_AE	CHINA	2007	Included
JX112815	01_AE	CHINA	2007	Included
JX112814	01_AE	CHINA	2007	Included
JX112813	01_AE	CHINA	2007	Included
JX112811	01_AE	CHINA	2007	Included
JX112810	01_AE	CHINA	2007	Included
JX112809	01_AE	CHINA	2007	Included
JX112808	01_AE	CHINA	2010	Included
JX112807	01_AE	CHINA	2010	Included
JX112806	01_AE	CHINA	2010	Included
JX112805	01_AE	CHINA	2010	Included
JX112804	01_AE	CHINA	2010	Included
JX112803	01_AE	CHINA	2010	Included
JX112802	01_AE	CHINA	2010	Included
JX112801	01_AE	CHINA	2010	Included
JX112800	01_AE	CHINA	2010	Included
JX112799	01_AE	CHINA	2010	Included
JX112798	01_AE	CHINA	2010	Included
JX112797	01_AE	CHINA	2010	Included
JX112796	01_AE	CHINA	2010	Included
JX863920	01_AE	UNITED STATES	2005	Included
KF859741	01_AE	JAPAN	2011	Included
KF835543	01_AE	CHINA	2007	Included
[truncated: 97,365 more rows]
