# Supplementary material for: Patterns of Diversity and Humoral Immunogenicity for HIV-1 Antisense Protein (ASP)
Source: Vaccines (Basel). 2024 Jul 13;12(7):771. doi: 10.3390/vaccines12070771 (PMC11281420; doi:10.3390/vaccines12070771)
Supplement: Supplementary file 1 [file vaccines-12-00771-s001.zip › Supplementary Table S2-Dataset Counts.xlsx]

## Sheet: Supplementary Table S2-Dataset
Supplementary Table S2. Sequence counts from analyses datasets stratified according to geographic information and genetic classification.
HIV-1 genetic classification	Worldwide		Brazil
	Full	Per Patient	Full	Per Patient
Total	99363	25861	1049	765
Subtype B	55217	5755	662	442
Subtype C	26738	2103	80	42
Sub-subtype F1	215	169	83	71
