# Supplementary material for: Patterns of Diversity and Humoral Immunogenicity for HIV-1 Antisense Protein (ASP)
Source: Vaccines (Basel). 2024 Jul 13;12(7):771. doi: 10.3390/vaccines12070771 (PMC11281420; doi:10.3390/vaccines12070771)
Supplement: Supplementary file 1 [file vaccines-12-00771-s001.zip › Supplementary Table S3-Peptide statistics.xlsx]

## Sheet: Sheet1
Supplementary Table S3. Statistics of residues frequencies among B,C and F1 subtypes datasets for each evaluated peptide.
Sequence Name	Set	Number	Position	Peptide	IGM	IGG		Variables	#1	#2	#3	#4	#5	#6	#7	#8	#9	#10	#11	#12	#13	#14	#15
ASPpep_01.01	1	1	1 - 15	MPQTVSCNRCCCASI	0	0	1	Position	1	2	3	4	5	6	7	8	9	10	11	12	13	14	15
							2	Aminoacid	M	P	Q	T	V	S	C	N	R	C	C	C	A	S	I
								Hypervariable region
								AA Frequency in brazilian B	0.885196	0.998489	0.998489	0.995468	1	0.998489	0.97432	0.989426	0.592145	0.941088	0.993958	0.998489	0.987915	0.987915	0.986405
								AA Frequency in brazilian C	1	1	1	0.980392	0.980392	0.980392	0.980392	1	0.0196078	1	1	1	1	0.980392	1
								AA Frequency in brazilian F1	0.964286	1	1	0.988095	1	1	1	1	0.547619	0.964286	1	1	1	0.988095	0.964286
								AA Frequency in world B	0.976312	0.999058	0.996378	0.998515	0.997465	0.998551	0.985621	0.987866	0.692727	0.948857	0.997519	0.998606	0.986073	0.992104	0.981836
								AA Frequency in world C	0.97038	0.999289	0.998541	0.998167	0.998579	0.998654	0.958562	0.98332	0.158158	0.953027	0.998616	0.975392	0.989304	0.997345	0.868955
								AA Frequency in world F1	0.935185	1	1	0.99537	1	0.99537	0.958333	1	0.430556	0.986111	0.99537	0.990741	1	0.986111	0.921296
ASPpep_01.02	1	2	1 - 15	MPQTVSCNICCCASI	0	0	1	Position	1	2	3	4	5	6	7	8	9	10	11	12	13	14	15
							2	Aminoacid	M	P	Q	T	V	S	C	N	I	C	C	C	A	S	I
								Hypervariable region
								AA Frequency in brazilian B									0.294562
								AA Frequency in brazilian C									0.941176
								AA Frequency in brazilian F1									0.321429
								AA Frequency in world B									0.237676
								AA Frequency in world C									0.767979
								AA Frequency in world F1									0.513889
ASPpep_02.01	2	1	11 - 25	CCASIALSKLFCCCT	0	0	1	Position	11	12	13	14	15	16	17	18	19	20	21	22	23	24	25
							2	Aminoacid	C	C	A	S	I	A	L	S	K	L	F	C	C	C	T
								Hypervariable region
								AA Frequency in brazilian B	0.993958	0.998489	0.987915	0.987915	0.986405	1	0.800604	0.995468	0.696375	0.990937	0.900302	1	0.998489	0.998489	0.998489
								AA Frequency in brazilian C	1	1	1	0.980392	1	1	0.980392	0.941176	1	1	0.0196078	1	0.980392	1	1
								AA Frequency in brazilian F1	1	1	1	0.988095	0.964286	0.988095	0.797619	1	0.464286	1	0.547619	1	1	1	1
								AA Frequency in world B	0.997519	0.998606	0.986073	0.992104	0.981836	0.998026	0.852965	0.984896	0.57762	0.959977	0.841682	0.997845	0.997265	0.996939	0.997827
								AA Frequency in world C	0.998616	0.975392	0.989304	0.997345	0.868955	0.998541	0.852986	0.993979	0.974906	0.996372	0.123191	0.998242	0.998055	0.996821	0.997906
								AA Frequency in world F1	0.99537	0.990741	1	0.986111	0.921296	0.986111	0.736111	0.99537	0.657407	0.99537	0.717593	1	0.981481	0.99537	0.99537
ASPpep_02.02	2	2	11 - 25	CCASIALSRLFCCCT	0	0	1	Position	11	12	13	14	15	16	17	18	19	20	21	22	23	24	25
							2	Aminoacid	C	C	A	S	I	A	L	S	R	L	F	C	C	C	T
								Hypervariable region
								AA Frequency in brazilian B									0.279456		0.900302
								AA Frequency in brazilian C									0		0.0196078
								AA Frequency in brazilian F1									0.535714		0.547619
								AA Frequency in world B									0.40849		0.841682
								AA Frequency in world C									0.0233367		0.123191
								AA Frequency in world F1									0.342593		0.717593
ASPpep_02.03	2	3	11 - 25	CCASIALSKLLCCCT	0	0	1	Position	11	12	13	14	15	16	17	18	19	20	21	22	23	24	25
							2	Aminoacid	C	C	A	S	I	A	L	S	K	L	L	C	C	C	T
								Hypervariable region
								AA Frequency in brazilian B									0.696375		0.0861027
								AA Frequency in brazilian C									1		0.960784
								AA Frequency in brazilian F1									0.464286		0.452381
								AA Frequency in world B									0.57762		0.14785
								AA Frequency in world C									0.974906		0.871274
								AA Frequency in world F1									0.657407		0.282407
ASPpep_02.04	2	4	11 - 25	CCASIALSRLLCCCT	0	0	1	Position	11	12	13	14	15	16	17	18	19	20	21	22	23	24	25
							2	Aminoacid	C	C	A	S	I	A	L	S	R	L	L	C	C	C	T
								Hypervariable region
								AA Frequency in brazilian B									0.279456		0.0861027
								AA Frequency in brazilian C									0		0.960784
								AA Frequency in brazilian F1									0.535714		0.452381
								AA Frequency in world B									0.40849		0.14785
								AA Frequency in world C									0.0233367		0.871274
								AA Frequency in world F1									0.342593		0.282407
ASPpep_03.01	3	1	22 - 36	CCCTIPDNNCLACTV	0	0.0254	1	Position	22	23	24	25	26	27	28	29	30	31	32	33	34	35	36
							2	Aminoacid	C	C	C	T	I	P	D	N	N	C	L	A	C	T	V
								Hypervariable region
								AA Frequency in brazilian B	1	0.998489	0.998489	0.998489	0.992447	0.995468	0.983384	0.951662	0.94864	0.65861	0.993958	0.987915	1	0.980363	1
								AA Frequency in brazilian C	1	0.980392	1	1	1	1	0.901961	0.921569	0.980392	1	0.941176	0.980392	1	0.960784	0.980392
								AA Frequency in brazilian F1	1	1	1	1	0.928571	0.988095	0.928571	0.988095	0.916667	1	0.988095	0.988095	1	0.869048	1
								AA Frequency in world B	0.997845	0.997265	0.996939	0.997827	0.993915	0.996052	0.983339	0.911532	0.942229	0.709424	0.998026	0.980586	0.998533	0.963056	0.9977
								AA Frequency in world C	0.998242	0.998055	0.996821	0.997906	0.969969	0.997606	0.950821	0.843861	0.616852	0.979281	0.997831	0.951606	0.997457	0.916713	0.997419
								AA Frequency in world F1	1	0.981481	0.99537	0.99537	0.949074	0.99537	0.958333	0.930556	0.949074	1	0.99537	0.935185	0.99537	0.921296	0.99537
ASPpep_03.02	3	2	22 - 36	CCCTIPDNNSLACTV	0	0.017	1	Position	22	23	24	25	26	27	28	29	30	31	32	33	34	35	36
							2	Aminoacid	C	C	C	T	I	P	D	N	N	S	L	A	C	T	V
								Hypervariable region
								AA Frequency in brazilian B										0.31571
								AA Frequency in brazilian C										0
								AA Frequency in brazilian F1										0
								AA Frequency in world B										0.270057
								AA Frequency in world C										0.00235611
								AA Frequency in world F1										0
ASPpep_04.01	4	1	32 - 46	LACTVSVINAAPIVL	0.0852	0.1292	1	Position	32	33	34	35	36	37	38	39	40	41	42	43	44	45	46
							2	Aminoacid	L	A	C	T	V	S	V	I	D	A	A	P	I	V	L
								Hypervariable region
								AA Frequency in brazilian B	0.993958	0.987915	1	0.980363	1	0.989426	0.856495	0.391239	0.882175	0.998489	0.993958	0.993958	0.993958	0.995468	1
								AA Frequency in brazilian C	0.941176	0.980392	1	0.960784	0.980392	1	0.921569	0.901961	0.980392	1	1	1	1	0.960784	1
								AA Frequency in brazilian F1	0.988095	0.988095	1	0.869048	1	0.988095	0.869048	0.845238	0.964286	0.964286	0.988095	1	0.988095	0.988095	1
								AA Frequency in world B	0.998026	0.980586	0.998533	0.963056	0.9977	0.965555	0.908544	0.497827	0.964667	0.992955	0.996903	0.998171	0.994313	0.990474	0.997084
								AA Frequency in world C	0.997831	0.951606	0.997457	0.916713	0.997419	0.99712	0.906541	0.861476	0.952878	0.992932	0.969632	0.998541	0.99727	0.992146	0.996073
								AA Frequency in world F1	0.99537	0.935185	0.99537	0.921296	0.99537	0.99537	0.949074	0.907407	0.981481	0.986111	0.99537	1	0.986111	0.981481	0.986111
ASPpep_04.02	4	2	32 - 46	LACTVSVTNAAPIVL	0.1158	0.1415	1	Position	32	33	34	35	36	37	38	39	40	41	42	43	44	45	46
							2	Aminoacid	L	A	C	T	V	S	V	T	D	A	A	P	I	V	L
								Hypervariable region
								AA Frequency in brazilian B								0.306647
								AA Frequency in brazilian C								0.0196078
								AA Frequency in brazilian F1								0.0952381
								AA Frequency in world B								0.279818
								AA Frequency in world C								0.0736752
								AA Frequency in world F1								0.0509259
ASPpep_04.03	4	3	32 - 46	LACTVSVSNAAPIVL	0.0824	0.0869	1	Position	32	33	34	35	36	37	38	39	40	41	42	43	44	45	46
							2	Aminoacid	L	A	C	T	V	S	V	S	D	A	A	P	I	V	L
								Hypervariable region
								AA Frequency in brazilian B								0.191843
								AA Frequency in brazilian C								0.0588235
								AA Frequency in brazilian F1								0.0238095
								AA Frequency in world B								0.147035
								AA Frequency in world C								0.0477206
								AA Frequency in world F1								0.0231481
ASPpep_05.01	5	1	41 - 55	AAPIVLPANPKNPRN	0.2298	0.4364	1	Position	41	42	43	44	45	46	47	48	49	50	51	52	53	54	55
							2	Aminoacid	A	A	P	I	V	L	P	A	A	P	K	N	P	R	N
								Hypervariable region
								AA Frequency in brazilian B	0.998489	0.993958	0.993958	0.993958	0.995468	1	0.996979	1	0.876133	0.989426	0.993958	0.989426	0.990937	0.965257	0.965257
								AA Frequency in brazilian C	1	1	1	1	0.960784	1	1	1	0.960784	1	0.941176	0.941176	1	0.980392	1
								AA Frequency in brazilian F1	0.964286	0.988095	1	0.988095	0.988095	1	1	1	0.952381	0.785714	1	1	1	0.857143	0.797619
								AA Frequency in world B	0.992955	0.996903	0.998171	0.994313	0.990474	0.997084	0.997954	0.997718	0.930856	0.959325	0.974736	0.962585	0.995364	0.944004	0.930403
								AA Frequency in world C	0.992932	0.969632	0.998541	0.99727	0.992146	0.996073	0.997158	0.997681	0.905868	0.971428	0.995063	0.971801	0.997046	0.932533	0.708329
								AA Frequency in world F1	0.986111	0.99537	1	0.986111	0.981481	0.986111	0.99537	0.990741	0.967593	0.675926	0.986111	0.981481	0.976852	0.916667	0.861111
ASPpep_05.02	5	2	41 - 55	AAPIVLPANLKNPRN	0.2736	0.3625	1	Position	41	42	43	44	45	46	47	48	49	50	51	52	53	54	55
							2	Aminoacid	A	A	P	I	V	L	P	A	A	L	K	N	P	R	N
								Hypervariable region
								AA Frequency in brazilian B										0.00302115
								AA Frequency in brazilian C										0
								AA Frequency in brazilian F1										0.154762
								AA Frequency in world B										0.0171864
								AA Frequency in world C										0.0101724
								AA Frequency in world F1										0.296296
ASPpep_06.01	6	1	51 - 65	KNPRNIAPSPTALFS	0.2351	0.1891	1	Position	51	52	53	54	55	56	57	58	59	60	62	63	65	66	67
							2	Aminoacid	K	N	P	R	N	I	A	P	S	P	T	A	L	F	S
								Hypervariable region						V1	V1	V1	V1	V1	V1	V1
								AA Frequency in brazilian B	0.993958	0.989426	0.990937	0.965257	0.965257	0.623867	0.981873	0.995468	0.407855	0.00906344	0.749245	0.980363	0.992447	0.963746	0.993958
								AA Frequency in brazilian C	0.941176	0.941176	1	0.980392	1	0.137255	0.960784	1	0	0	0.686275	0.960784	0.980392	1	0.980392
								AA Frequency in brazilian F1	1	1	1	0.857143	0.797619	0.238095	0.952381	0.940476	0	0	0.77381	0.869048	1	0.833333	0.928571
								AA Frequency in world B	0.974736	0.962585	0.995364	0.944004	0.930403	0.401192	0.98227	0.99578	0.298435	0.0237604	0.763211	0.903202	0.994875	0.968887	0.993969
								AA Frequency in world C	0.995063	0.971801	0.997046	0.932533	0.708329	0.160215	0.994876	0.995138	0	0	0.788436	0.944575	0.983881	0.987322	0.866076
								AA Frequency in world F1	0.986111	0.981481	0.976852	0.916667	0.861111	0.115741	0.888889	0.949074	0	0	0.759259	0.884259	0.972222	0.87037	0.925926
ASPpep_06.02	6	2	51 - 65	KNPRNIAPIPTALFS	0.2254	0.183	1	Position	51	52	53	54	55	56	57	58	59	60	62	63	65	66	67
							2	Aminoacid	K	N	P	R	N	I	A	P	I	P	T	A	L	F	S
								Hypervariable region						V1	V1	V1	V1	V1	V1	V1
								AA Frequency in brazilian B						0.623867			0.348943	0.00906344
								AA Frequency in brazilian C						0.137255			0	0
								AA Frequency in brazilian F1						0.238095			0	0
								AA Frequency in world B						0.401192			0.505324	0.0237604
								AA Frequency in world C						0.160215			0	0
								AA Frequency in world F1						0.115741			0	0
ASPpep_06.03	6	3	51 - 65	KNPRNIAPVPTALFS	0.1846	0.1543	1	Position	51	52	53	54	55	56	57	58	59	60	62	63	65	66	67
							2	Aminoacid	K	N	P	R	N	I	A	P	V	P	T	A	L	F	S
								Hypervariable region						V1	V1	V1	V1	V1	V1	V1
								AA Frequency in brazilian B						0.623867			0.00151057	0.00906344
								AA Frequency in brazilian C						0.137255			0	0
								AA Frequency in brazilian F1						0.238095			0	0
								AA Frequency in world B						0.401192			3.62201e-05	0.0237604
								AA Frequency in world C						0.160215			0	0
								AA Frequency in world F1						0.115741			0	0
ASPpep_06.04	6	4	51 - 65	KNPRNTAPSPTALFS	0.152	0.1998	1	Position	51	52	53	54	55	56	57	58	59	60	62	63	65	66	67
							2	Aminoacid	K	N	P	R	N	T	A	P	S	P	T	A	L	F	S
								Hypervariable region						V1	V1	V1	V1	V1	V1	V1
								AA Frequency in brazilian B						0.206949			0.407855	0.00906344
								AA Frequency in brazilian C						0.803922			0	0
								AA Frequency in brazilian F1						0.27381			0	0
								AA Frequency in world B						0.226104			0.298435	0.0237604
								AA Frequency in world C						0.734395			0	0
								AA Frequency in world F1						0.152778			0	0
ASPpep_06.05	6	5	51 - 65	KNPRNTAPIPTALFS	0.1596	0.1299	1	Position	51	52	53	54	55	56	57	58	59	60	62	63	65	66	67
							2	Aminoacid	K	N	P	R	N	T	A	P	I	P	T	A	L	F	S
								Hypervariable region						V1	V1	V1	V1	V1	V1	V1
								AA Frequency in brazilian B						0.206949			0.348943	0.00906344
								AA Frequency in brazilian C						0.803922			0	0
								AA Frequency in brazilian F1						0.27381			0	0
								AA Frequency in world B						0.226104			0.505324	0.0237604
								AA Frequency in world C						0.734395			0	0
								AA Frequency in world F1						0.152778			0	0
ASPpep_06.06	6	6	51 - 65	KNPRNTAPVPTALFS	0.1456	0.2224	1	Position	51	52	53	54	55	56	57	58	59	60	62	63	65	66	67
							2	Aminoacid	K	N	P	R	N	T	A	P	V	P	T	A	L	F	S
								Hypervariable region						V1	V1	V1	V1	V1	V1	V1
								AA Frequency in brazilian B						0.206949			0.00151057	0.00906344
								AA Frequency in brazilian C						0.803922			0	0
								AA Frequency in brazilian F1						0.27381			0	0
								AA Frequency in world B						0.226104			3.62201e-05	0.0237604
								AA Frequency in world C						0.734395			0	0
								AA Frequency in world F1						0.152778			0	0
ASPpep_06.07	6	7	51 - 65	KNPRNKAPIPTALFS	0.2238	0.2511	1	Position	51	52	53	54	55	56	57	58	59	60	62	63	65	66	67
							2	Aminoacid	K	N	P	R	N	K	A	P	I	P	T	A	L	F	S
								Hypervariable region						V1	V1	V1	V1	V1	V1	V1
								AA Frequency in brazilian B						0.081571			0.348943	0.00906344
								AA Frequency in brazilian C						0.0392157			0	0
								AA Frequency in brazilian F1						0.285714			0	0
								AA Frequency in world B						0.244051			0.505324	0.0237604
								AA Frequency in world C						0.0848199			0	0
								AA Frequency in world F1						0.296296			0	0
ASPpep_06.08	6	8	51 - 65	KNPRNKAPSPTALFS	0.1547	0.3208	1	Position	51	52	53	54	55	56	57	58	59	60	62	63	65	66	67
							2	Aminoacid	K	N	P	R	N	K	A	P	S	P	T	A	L	F	S
								Hypervariable region						V1	V1	V1	V1	V1	V1	V1
								AA Frequency in brazilian B						0.081571			0.407855	0.00906344
								AA Frequency in brazilian C						0.0392157			0	0
								AA Frequency in brazilian F1						0.285714			0	0
								AA Frequency in world B						0.244051			0.298435	0.0237604
								AA Frequency in world C						0.0848199			0	0
								AA Frequency in world F1						0.296296			0	0
ASPpep_07.01	7	1	62 - 76	TALFSLCTTLLFALV	0	0.0896	1	Position	62	63	65	66	67	68	69	70	71	72	73	74	75	76	77
							2	Aminoacid	T	A	L	F	S	L	C	T	T	L	L	F	A	L	V
								Hypervariable region	V1	V1
								AA Frequency in brazilian B	0.749245	0.980363	0.992447	0.963746	0.993958	0.983384	0.992447	0.990937	0.980363	0.980363	0.951662	0.805136	0.990937	0.929003	0.944109
								AA Frequency in brazilian C	0.686275	0.960784	0.980392	1	0.980392	0.980392	0.0392157	1	1	1	0.980392	0.980392	1	0.72549	0.941176
								AA Frequency in brazilian F1	0.77381	0.869048	1	0.833333	0.928571	0.988095	0.333333	0.988095	0.988095	0.0238095	1	0.869048	0.988095	0.916667	0.952381
								AA Frequency in world B	0.763211	0.903202	0.994875	0.968887	0.993969	0.990891	0.992376	0.995002	0.980314	0.982053	0.99272	0.851751	0.993354	0.927053	0.972473
								AA Frequency in world C	0.788436	0.944575	0.983881	0.987322	0.866076	0.95961	0.0259546	0.991286	0.986387	0.948914	0.985228	0.900595	0.965182	0.38513	0.976028
								AA Frequency in world F1	0.759259	0.884259	0.972222	0.87037	0.925926	0.990741	0.236111	0.990741	0.981481	0.0138889	1	0.800926	0.986111	0.925926	0.930556
ASPpep_07.02	7	2	62 - 76	TALFSLCTTLLLALV	0	0.0958	1	Position	62	63	65	66	67	68	69	70	71	72	73	74	75	76	77
							2	Aminoacid	T	A	L	F	S	L	C	T	T	L	L	L	A	L	V
								Hypervariable region	V1	V1
								AA Frequency in brazilian B							0.992447			0.980363		0.167674		0.929003
								AA Frequency in brazilian C							0.0392157			1		0.0196078		0.72549
								AA Frequency in brazilian F1							0.333333			0.0238095		0.119048		0.916667
								AA Frequency in world B							0.992376			0.982053		0.124941		0.927053
								AA Frequency in world C							0.0259546			0.948914		0.0853061		0.38513
								AA Frequency in world F1							0.236111			0.0138889		0.171296		0.925926
ASPpep_07.03	7	3	62 - 76	TALFSLSTTLLFALV	0.0636	0.2595	1	Position	62	63	65	66	67	68	69	70	71	72	73	74	75	76	77
							2	Aminoacid	T	A	L	F	S	L	S	T	T	L	L	F	A	L	V
								Hypervariable region	V1	V1
								AA Frequency in brazilian B							0.00302115			0.980363		0.805136		0.929003
								AA Frequency in brazilian C							0.862745			1		0.980392		0.72549
								AA Frequency in brazilian F1							0.0238095			0.0238095		0.869048		0.916667
								AA Frequency in world B							0.00023543			0.982053		0.851751		0.927053
								AA Frequency in world C							0.911814			0.948914		0.900595		0.38513
								AA Frequency in world F1							0.0462963			0.0138889		0.800926		0.925926
ASPpep_07.04	7	4	62 - 76	TALFSLSTTLLFASV	0.1506	0.2406	1	Position	62	63	65	66	67	68	69	70	71	72	73	74	75	76	77
							2	Aminoacid	T	A	L	F	S	L	S	T	T	L	L	F	A	S	V
								Hypervariable region	V1	V1
								AA Frequency in brazilian B							0.00302115			0.980363		0.805136		0.0226586
								AA Frequency in brazilian C							0.862745			1		0.980392		0.235294
								AA Frequency in brazilian F1							0.0238095			0.0238095		0.869048		0.0238095
								AA Frequency in world B							0.00023543			0.982053		0.851751		0.0226919
								AA Frequency in world C							0.911814			0.948914		0.900595		0.262762
								AA Frequency in world F1							0.0462963			0.0138889		0.800926		0.0277778
ASPpep_07.05	7	5	62 - 76	TALFSLFTTCLFALV	0	0.0212	1	Position	62	63	65	66	67	68	69	70	71	72	73	74	75	76	77
							2	Aminoacid	T	A	L	F	S	L	F	T	T	C	L	F	A	L	V
								Hypervariable region	V1	V1
								AA Frequency in brazilian B							0			0.00151057		0.805136		0.929003
								AA Frequency in brazilian C							0.0196078			0		0.980392		0.72549
								AA Frequency in brazilian F1							0.440476			0.702381		0.869048		0.916667
								AA Frequency in world B							3.62201e-05			1.811e-05		0.851751		0.927053
								AA Frequency in world C							0.0122667			0.00052358		0.900595		0.38513
								AA Frequency in world F1							0.282407			0.712963		0.800926		0.925926
ASPpep_07.06	7	6	62 - 76	TALFSLFTTGLFALV	0.1713	0.138	1	Position	62	63	65	66	67	68	69	70	71	72	73	74	75	76	77
							2	Aminoacid	T	A	L	F	S	L	F	T	T	G	L	F	A	L	V
								Hypervariable region	V1	V1
								AA Frequency in brazilian B							0			0.00151057		0.805136		0.929003
								AA Frequency in brazilian C							0.0196078			0		0.980392		0.72549
								AA Frequency in brazilian F1							0.440476			0.107143		0.869048		0.916667
								AA Frequency in world B							3.62201e-05			0.0001811		0.851751		0.927053
								AA Frequency in world C							0.0122667			0		0.900595		0.38513
								AA Frequency in world F1							0.282407			0.0833333		0.800926		0.925926
ASPpep_07.07	7	7	62 - 76	TALFSLFTTRLFALV	1	0.2839	1	Position	62	63	65	66	67	68	69	70	71	72	73	74	75	76	77
							2	Aminoacid	T	A	L	F	S	L	F	T	T	R	L	F	A	L	V
								Hypervariable region	V1	V1
								AA Frequency in brazilian B							0			0		0.805136		0.929003
								AA Frequency in brazilian C							0.0196078			0		0.980392		0.72549
								AA Frequency in brazilian F1							0.440476			0.107143		0.869048		0.916667
								AA Frequency in world B							3.62201e-05			0.009381		0.851751		0.927053
								AA Frequency in world C							0.0122667			0.0321254		0.900595		0.38513
								AA Frequency in world F1							0.282407			0.162037		0.800926		0.925926
ASPpep_07.08	7	8	62 - 76	TALFSLCTTCLFALV	0	0	1	Position	62	63	65	66	67	68	69	70	71	72	73	74	75	76	77
							2	Aminoacid	T	A	L	F	S	L	C	T	T	C	L	F	A	L	V
								Hypervariable region	V1	V1
								AA Frequency in brazilian B							0.992447			0.00151057		0.805136		0.929003
								AA Frequency in brazilian C							0.0392157			0		0.980392		0.72549
								AA Frequency in brazilian F1							0.333333			0.702381		0.869048		0.916667
								AA Frequency in world B							0.992376			1.811e-05		0.851751		0.927053
								AA Frequency in world C							0.0259546			0.00052358		0.900595		0.38513
								AA Frequency in world F1							0.236111			0.712963		0.800926		0.925926
ASPpep_07.09	7	9	62 - 76	TALFSLCTTGLFALV	0.0371	0.0391	1	Position	62	63	65	66	67	68	69	70	71	72	73	74	75	76	77
							2	Aminoacid	T	A	L	F	S	L	C	T	T	G	L	F	A	L	V
								Hypervariable region	V1	V1
								AA Frequency in brazilian B							0.992447			0.00151057		0.805136		0.929003
								AA Frequency in brazilian C							0.0392157			0		0.980392		0.72549
								AA Frequency in brazilian F1							0.333333			0.107143		0.869048		0.916667
								AA Frequency in world B							0.992376			0.0001811		0.851751		0.927053
								AA Frequency in world C							0.0259546			0		0.900595		0.38513
								AA Frequency in world F1							0.236111			0.0833333		0.800926		0.925926
ASPpep_07.10	7	10	62 - 76	TALFSLCTTRLFALV	0.1123	0.0679	1	Position	62	63	65	66	67	68	69	70	71	72	73	74	75	76	77
							2	Aminoacid	T	A	L	F	S	L	C	T	T	R	L	F	A	L	V
								Hypervariable region	V1	V1
								AA Frequency in brazilian B							0.992447			0		0.805136		0.929003
								AA Frequency in brazilian C							0.0392157			0		0.980392		0.72549
								AA Frequency in brazilian F1							0.333333			0.107143		0.869048		0.916667
								AA Frequency in world B							0.992376			0.009381		0.851751		0.927053
								AA Frequency in world C							0.0259546			0.0321254		0.900595		0.38513
								AA Frequency in world F1							0.236111			0.162037		0.800926		0.925926
ASPpep_07.11	7	11	62 - 76	TALFSLLTTCLFALV	0	0	1	Position	62	63	65	66	67	68	69	70	71	72	73	74	75	76	77
							2	Aminoacid	T	A	L	F	S	L	L	T	T	C	L	F	A	L	V
								Hypervariable region	V1	V1
								AA Frequency in brazilian B							0.00151057			0.00151057		0.805136		0.929003
								AA Frequency in brazilian C							0			0		0.980392		0.72549
								AA Frequency in brazilian F1							0.107143			0.702381		0.869048		0.916667
								AA Frequency in world B							1.811e-05			1.811e-05		0.851751		0.927053
								AA Frequency in world C							0.000673174			0.00052358		0.900595		0.38513
								AA Frequency in world F1							0.328704			0.712963		0.800926		0.925926
ASPpep_07.12	7	12	62 - 76	TALFSLLTTGLFALV	0.1755	0.1549	1	Position	62	63	65	66	67	68	69	70	71	72	73	74	75	76	77
							2	Aminoacid	T	A	L	F	S	L	L	T	T	G	L	F	A	L	V
								Hypervariable region	V1	V1
								AA Frequency in brazilian B							0.00151057			0.00151057		0.805136		0.929003
								AA Frequency in brazilian C							0			0		0.980392		0.72549
								AA Frequency in brazilian F1							0.107143			0.107143		0.869048		0.916667
								AA Frequency in world B							1.811e-05			0.0001811		0.851751		0.927053
								AA Frequency in world C							0.000673174			0		0.900595		0.38513
								AA Frequency in world F1							0.328704			0.0833333		0.800926		0.925926
ASPpep_07.13	7	13	62 - 76	TALFSLLTTRLFALV	0.8081	0.2507	1	Position	62	63	65	66	67	68	69	70	71	72	73	74	75	76	77
							2	Aminoacid	T	A	L	F	S	L	L	T	T	R	L	F	A	L	V
								Hypervariable region	V1	V1
								AA Frequency in brazilian B							0.00151057			0		0.805136		0.929003
								AA Frequency in brazilian C							0			0		0.980392		0.72549
								AA Frequency in brazilian F1							0.107143			0.107143		0.869048		0.916667
								AA Frequency in world B							1.811e-05			0.009381		0.851751		0.927053
								AA Frequency in world C							0.000673174			0.0321254		0.900595		0.38513
								AA Frequency in world F1							0.328704			0.162037		0.800926		0.925926
ASPpep_08.01	8	1	73 - 87	LFALVGATPNGSIFT	0.2638	0.2912	1	Position	73	74	75	76	77	78	79	80	81	82	83	84	85	86	87
							2	Aminoacid	L	F	A	L	V	G	A	T	P	N	G	S	I	F	T
								Hypervariable region
								AA Frequency in brazilian B	0.951662	0.805136	0.990937	0.929003	0.944109	0.998489	0.992447	0.31571	0.990937	0.835347	0.996979	0.956193	0.906344	0.661631	0.975831
								AA Frequency in brazilian C	0.980392	0.980392	1	0.72549	0.941176	1	1	0.117647	1	0.941176	1	0.0196078	0.882353	0.0196078	1
								AA Frequency in brazilian F1	1	0.869048	0.988095	0.916667	0.952381	1	0.988095	0.654762	1	0.178571	1	0.928571	0.928571	0.047619	1
								AA Frequency in world B	0.99272	0.851751	0.993354	0.927053	0.972473	0.997628	0.99511	0.593484	0.994169	0.867489	0.99531	0.951773	0.926455	0.667989	0.965283
								AA Frequency in world C	0.985228	0.900595	0.965182	0.38513	0.976028	0.996073	0.992857	0.26452	0.993493	0.928756	0.992819	0.0173155	0.842851	0.00351546	0.973185
								AA Frequency in world F1	1	0.800926	0.986111	0.925926	0.930556	0.99537	0.990741	0.625	0.99537	0.0925926	0.99537	0.884259	0.939815	0.0324074	0.99537
ASPpep_08.02	8	2	73 - 87	LFALVGATPNGSILT	0.3097	0.1335	1	Position	73	74	75	76	77	78	79	80	81	82	83	84	85	86	87
							2	Aminoacid	L	F	A	L	V	G	A	T	P	N	G	S	I	L	T
								Hypervariable region
								AA Frequency in brazilian B		0.805136		0.929003				0.31571		0.835347		0.956193		0.225076
								AA Frequency in brazilian C		0.980392		0.72549				0.117647		0.941176		0.0196078		0
								AA Frequency in brazilian F1		0.869048		0.916667				0.654762		0.178571		0.928571		0.0119048
								AA Frequency in world B		0.851751		0.927053				0.593484		0.867489		0.951773		0.168586
								AA Frequency in world C		0.900595		0.38513				0.26452		0.928756		0.0173155		0.000934964
								AA Frequency in world F1		0.800926		0.925926				0.625		0.0925926		0.884259		0.0416667
ASPpep_08.03	8	3	73 - 87	LFALVGAIPNGSIFT	0.295	0.1546	1	Position	73	74	75	76	77	78	79	80	81	82	83	84	85	86	87
							2	Aminoacid	L	F	A	L	V	G	A	I	P	N	G	S	I	F	T
								Hypervariable region
								AA Frequency in brazilian B		0.805136		0.929003				0.592145		0.835347		0.956193		0.661631
								AA Frequency in brazilian C		0.980392		0.72549				0.862745		0.941176		0.0196078		0.0196078
								AA Frequency in brazilian F1		0.869048		0.916667				0.345238		0.178571		0.928571		0.047619
								AA Frequency in world B		0.851751		0.927053				0.335307		0.867489		0.951773		0.667989
								AA Frequency in world C		0.900595		0.38513				0.69479		0.928756		0.0173155		0.00351546
								AA Frequency in world F1		0.800926		0.925926				0.351852		0.0925926		0.884259		0.0324074
ASPpep_08.04	8	4	73 - 87	LFALVGAIPNGSILT	0.2544	0.0908	1	Position	73	74	75	76	77	78	79	80	81	82	83	84	85	86	87
							2	Aminoacid	L	F	A	L	V	G	A	I	P	N	G	S	I	L	T
								Hypervariable region
								AA Frequency in brazilian B		0.805136		0.929003				0.592145		0.835347		0.956193		0.225076
								AA Frequency in brazilian C		0.980392		0.72549				0.862745		0.941176		0.0196078		0
								AA Frequency in brazilian F1		0.869048		0.916667				0.345238		0.178571		0.928571		0.0119048
								AA Frequency in world B		0.851751		0.927053				0.335307		0.867489		0.951773		0.168586
								AA Frequency in world C		0.900595		0.38513				0.69479		0.928756		0.0173155		0.000934964
								AA Frequency in world F1		0.800926		0.925926				0.351852		0.0925926		0.884259		0.0416667
ASPpep_08.05	8	5	73 - 87	LLALVGATPNGSIFT	0.3073	0.221	1	Position	73	74	75	76	77	78	79	80	81	82	83	84	85	86	87
							2	Aminoacid	L	L	A	L	V	G	A	T	P	N	G	S	I	F	T
								Hypervariable region
								AA Frequency in brazilian B		0.167674		0.929003				0.31571		0.835347		0.956193		0.661631
								AA Frequency in brazilian C		0.0196078		0.72549				0.117647		0.941176		0.0196078		0.0196078
								AA Frequency in brazilian F1		0.119048		0.916667				0.654762		0.178571		0.928571		0.047619
								AA Frequency in world B		0.124941		0.927053				0.593484		0.867489		0.951773		0.667989
								AA Frequency in world C		0.0853061		0.38513				0.26452		0.928756		0.0173155		0.00351546
								AA Frequency in world F1		0.171296		0.925926				0.625		0.0925926		0.884259		0.0324074
ASPpep_08.06	8	6	73 - 87	LLALVGATPNGSILT	0.2267	0.1202	1	Position	73	74	75	76	77	78	79	80	81	82	83	84	85	86	87
							2	Aminoacid	L	L	A	L	V	G	A	T	P	N	G	S	I	L	T
								Hypervariable region
								AA Frequency in brazilian B		0.167674		0.929003				0.31571		0.835347		0.956193		0.225076
								AA Frequency in brazilian C		0.0196078		0.72549				0.117647		0.941176		0.0196078		0
								AA Frequency in brazilian F1		0.119048		0.916667				0.654762		0.178571		0.928571		0.0119048
								AA Frequency in world B		0.124941		0.927053				0.593484		0.867489		0.951773		0.168586
								AA Frequency in world C		0.0853061		0.38513				0.26452		0.928756		0.0173155		0.000934964
								AA Frequency in world F1		0.171296		0.925926				0.625		0.0925926		0.884259		0.0416667
ASPpep_08.07	8	7	73 - 87	LLALVGAIPNGSIFT	0.3343	0.1578	1	Position	73	74	75	76	77	78	79	80	81	82	83	84	85	86	87
							2	Aminoacid	L	L	A	L	V	G	A	I	P	N	G	S	I	F	T
								Hypervariable region
								AA Frequency in brazilian B		0.167674		0.929003				0.592145		0.835347		0.956193		0.661631
								AA Frequency in brazilian C		0.0196078		0.72549				0.862745		0.941176		0.0196078		0.0196078
								AA Frequency in brazilian F1		0.119048		0.916667				0.345238		0.178571		0.928571		0.047619
								AA Frequency in world B		0.124941		0.927053				0.335307		0.867489		0.951773		0.667989
								AA Frequency in world C		0.0853061		0.38513				0.69479		0.928756		0.0173155		0.00351546
								AA Frequency in world F1		0.171296		0.925926				0.351852		0.0925926		0.884259		0.0324074
ASPpep_08.08	8	8	73 - 87	LLALVGAIPNGSILT	0.3072	0.141	1	Position	73	74	75	76	77	78	79	80	81	82	83	84	85	86	87
							2	Aminoacid	L	L	A	L	V	G	A	I	P	N	G	S	I	L	T
								Hypervariable region
								AA Frequency in brazilian B		0.167674		0.929003				0.592145		0.835347		0.956193		0.225076
								AA Frequency in brazilian C		0.0196078		0.72549				0.862745		0.941176		0.0196078		0
								AA Frequency in brazilian F1		0.119048		0.916667				0.345238		0.178571		0.928571		0.0119048
								AA Frequency in world B		0.124941		0.927053				0.335307		0.867489		0.951773		0.168586
								AA Frequency in world C		0.0853061		0.38513				0.69479		0.928756		0.0173155		0.000934964
								AA Frequency in world F1		0.171296		0.925926				0.351852		0.0925926		0.884259		0.0416667
ASPpep_08.09	8	9	73 - 87	LFALVGAIPNGLIST	0.2472	0.1074	1	Position	73	74	75	76	77	78	79	80	81	82	83	84	85	86	87
							2	Aminoacid	L	F	A	L	V	G	A	I	P	N	G	L	I	S	T
								Hypervariable region
								AA Frequency in brazilian B		0.805136		0.929003				0.592145		0.835347		0.021148		0.0196375
								AA Frequency in brazilian C		0.980392		0.72549				0.862745		0.941176		0.980392		0.980392
								AA Frequency in brazilian F1		0.869048		0.916667				0.345238		0.178571		0		0.916667
								AA Frequency in world B		0.851751		0.927053				0.335307		0.867489		0.0339563		0.0355862
								AA Frequency in world C		0.900595		0.38513				0.69479		0.928756		0.876286		0.984554
								AA Frequency in world F1		0.800926		0.925926				0.351852		0.0925926		0.0138889		0.912037
ASPpep_08.10	8	10	73 - 87	LFASVGAIPNGLIST	0.1778	0.0547	1	Position	73	74	75	76	77	78	79	80	81	82	83	84	85	86	87
							2	Aminoacid	L	F	A	S	V	G	A	I	P	N	G	L	I	S	T
								Hypervariable region
								AA Frequency in brazilian B		0.805136		0.0226586				0.592145		0.835347		0.021148		0.0196375
								AA Frequency in brazilian C		0.980392		0.235294				0.862745		0.941176		0.980392		0.980392
								AA Frequency in brazilian F1		0.869048		0.0238095				0.345238		0.178571		0		0.916667
								AA Frequency in world B		0.851751		0.0226919				0.335307		0.867489		0.0339563		0.0355862
								AA Frequency in world C		0.900595		0.262762				0.69479		0.928756		0.876286		0.984554
								AA Frequency in world F1		0.800926		0.0277778				0.351852		0.0925926		0.0138889		0.912037
ASPpep_08.11	8	11	73 - 87	LFALVGATPNGSIST	0.199	0.1252	1	Position	73	74	75	76	77	78	79	80	81	82	83	84	85	86	87
							2	Aminoacid	L	F	A	L	V	G	A	T	P	N	G	S	I	S	T
								Hypervariable region
								AA Frequency in brazilian B		0.805136		0.929003				0.31571		0.835347		0.956193		0.0196375
								AA Frequency in brazilian C		0.980392		0.72549				0.117647		0.941176		0.0196078		0.980392
								AA Frequency in brazilian F1		0.869048		0.916667				0.654762		0.178571		0.928571		0.916667
								AA Frequency in world B		0.851751		0.927053				0.593484		0.867489		0.951773		0.0355862
								AA Frequency in world C		0.900595		0.38513				0.26452		0.928756		0.0173155		0.984554
								AA Frequency in world F1		0.800926		0.925926				0.625		0.0925926		0.884259		0.912037
ASPpep_08.12	8	12	73 - 87	LFALVGATPSGSIST	0.1365	0.0223	1	Position	73	74	75	76	77	78	79	80	81	82	83	84	85	86	87
							2	Aminoacid	L	F	A	L	V	G	A	T	P	S	G	S	I	S	T
								Hypervariable region
								AA Frequency in brazilian B		0.805136		0.929003				0.31571		0.0740181		0.956193		0.0196375
								AA Frequency in brazilian C		0.980392		0.72549				0.117647		0		0.0196078		0.980392
								AA Frequency in brazilian F1		0.869048		0.916667				0.654762		0.738095		0.928571		0.916667
								AA Frequency in world B		0.851751		0.927053				0.593484		0.0230541		0.951773		0.0355862
								AA Frequency in world C		0.900595		0.38513				0.26452		0.0462246		0.0173155		0.984554
								AA Frequency in world F1		0.800926		0.925926				0.625		0.87037		0.884259		0.912037
ASPpep_08.13	8	13	73 - 87	LFALVGAIPNGSIST	0.1434	0.0865	1	Position	73	74	75	76	77	78	79	80	81	82	83	84	85	86	87
							2	Aminoacid	L	F	A	L	V	G	A	I	P	N	G	S	I	S	T
								Hypervariable region
								AA Frequency in brazilian B		0.805136		0.929003				0.592145		0.835347		0.956193		0.0196375
								AA Frequency in brazilian C		0.980392		0.72549				0.862745		0.941176		0.0196078		0.980392
								AA Frequency in brazilian F1		0.869048		0.916667				0.345238		0.178571		0.928571		0.916667
								AA Frequency in world B		0.851751		0.927053				0.335307		0.867489		0.951773		0.0355862
								AA Frequency in world C		0.900595		0.38513				0.69479		0.928756		0.0173155		0.984554
								AA Frequency in world F1		0.800926		0.925926				0.351852		0.0925926		0.884259		0.912037
ASPpep_08.14	8	14	73 - 87	LFALVGAIPSGSIST	0.0918	0.0577	1	Position	73	74	75	76	77	78	79	80	81	82	83	84	85	86	87
							2	Aminoacid	L	F	A	L	V	G	A	I	P	S	G	S	I	S	T
								Hypervariable region
								AA Frequency in brazilian B		0.805136		0.929003				0.592145		0.0740181		0.956193		0.0196375
								AA Frequency in brazilian C		0.980392		0.72549				0.862745		0		0.0196078		0.980392
								AA Frequency in brazilian F1		0.869048		0.916667				0.345238		0.738095		0.928571		0.916667
								AA Frequency in world B		0.851751		0.927053				0.335307		0.0230541		0.951773		0.0355862
								AA Frequency in world C		0.900595		0.38513				0.69479		0.0462246		0.0173155		0.984554
								AA Frequency in world F1		0.800926		0.925926				0.351852		0.87037		0.884259		0.912037
ASPpep_09.01	9	1	83 - 97	GSIFTTLYLYNSLLQ	0.2925	0.5489	1	Position	83	84	85	86	87	88	89	90	91	92	93	94	95	96	97
							2	Aminoacid	G	S	I	F	T	T	L	Y	L	Y	N	S	L	L	Q
								Hypervariable region
								AA Frequency in brazilian B	0.996979	0.956193	0.906344	0.661631	0.975831	0.971299	0.993958	0.998489	0.993958	0.993958	0.94713	0.986405	0.975831	0.987915	0.995468
								AA Frequency in brazilian C	1	0.0196078	0.882353	0.0196078	1	1	1	1	1	1	0.901961	0.980392	0.941176	0.960784	1
								AA Frequency in brazilian F1	1	0.928571	0.928571	0.047619	1	1	1	1	0.988095	1	0.892857	0.97619	0.952381	0.97619	0.988095
								AA Frequency in world B	0.99531	0.951773	0.926455	0.667989	0.965283	0.976113	0.996197	0.992955	0.995346	0.98975	0.942845	0.989551	0.976548	0.99109	0.99071
								AA Frequency in world C	0.992819	0.0173155	0.842851	0.00351546	0.973185	0.985639	0.99267	0.994278	0.991436	0.992221	0.9632	0.993567	0.961592	0.994315	0.994428
								AA Frequency in world F1	0.99537	0.884259	0.939815	0.0324074	0.99537	0.990741	0.99537	1	0.990741	0.990741	0.666667	0.986111	0.958333	0.986111	0.990741
ASPpep_09.02	9	2	83 - 97	GSILTTLYLYNSLLQ	0.3814	0.4786	1	Position	83	84	85	86	87	88	89	90	91	92	93	94	95	96	97
							2	Aminoacid	G	S	I	L	T	T	L	Y	L	Y	N	S	L	L	Q
								Hypervariable region
								AA Frequency in brazilian B		0.956193		0.225076
								AA Frequency in brazilian C		0.0196078		0
								AA Frequency in brazilian F1		0.928571		0.0119048
								AA Frequency in world B		0.951773		0.168586
								AA Frequency in world C		0.0173155		0.000934964
								AA Frequency in world F1		0.884259		0.0416667
ASPpep_09.03	9	3	83 - 97	GLISTTLYLYNSLLQ	0.5026	0.4873	1	Position	83	84	85	86	87	88	89	90	91	92	93	94	95	96	97
							2	Aminoacid	G	L	I	S	T	T	L	Y	L	Y	N	S	L	L	Q
								Hypervariable region
								AA Frequency in brazilian B		0.021148		0.0196375
								AA Frequency in brazilian C		0.980392		0.980392
								AA Frequency in brazilian F1		0		0.916667
								AA Frequency in world B		0.0339563		0.0355862
								AA Frequency in world C		0.876286		0.984554
								AA Frequency in world F1		0.0138889		0.912037
ASPpep_09.04	9	4	83 - 97	GSISTTLYLYNSLLQ	0.6576	0.5374	1	Position	83	84	85	86	87	88	89	90	91	92	93	94	95	96	97
							2	Aminoacid	G	S	I	S	T	T	L	Y	L	Y	N	S	L	L	Q
								Hypervariable region
								AA Frequency in brazilian B		0.956193		0.0196375
								AA Frequency in brazilian C		0.0196078		0.980392
								AA Frequency in brazilian F1		0.928571		0.916667
								AA Frequency in world B		0.951773		0.0355862
								AA Frequency in world C		0.0173155		0.984554
								AA Frequency in world F1		0.884259		0.912037
ASPpep_10.01	10	1	94 - 108	SLLQLSLISPPPGLK	0.2573	0.1713	1	Position	94	95	96	97	98	99	100	101	102	103	104	105	106	107	108
							2	Aminoacid	S	L	L	Q	L	S	L	I	S	P	P	P	G	L	K
								Hypervariable region
								AA Frequency in brazilian B	0.986405	0.975831	0.987915	0.995468	0.995468	0.981873	0.749245	0.951662	0.749245	0.995468	0.990937	0.717523	0.993958	0.992447	0.978852
								AA Frequency in brazilian C	0.980392	0.941176	0.960784	1	0.980392	0.980392	0.901961	0.941176	0.882353	1	0.960784	0.784314	0.980392	0.980392	0.0196078
								AA Frequency in brazilian F1	0.97619	0.952381	0.97619	0.988095	0.964286	0.988095	0.190476	0.988095	0.22619	1	0.988095	0.857143	1	0.97619	0.928571
								AA Frequency in world B	0.989551	0.976548	0.99109	0.99071	0.990492	0.978956	0.706509	0.935202	0.679688	0.99339	0.993933	0.780887	0.993897	0.995328	0.978286
								AA Frequency in world C	0.993567	0.961592	0.994315	0.994428	0.991286	0.951045	0.690901	0.951457	0.654774	0.991361	0.99166	0.711844	0.990501	0.990763	0.0697109
								AA Frequency in world F1	0.986111	0.958333	0.986111	0.990741	0.986111	0.976852	0.388889	0.939815	0.444444	1	0.986111	0.861111	0.99537	0.986111	0.944444
ASPpep_10.02	10	2	94 - 108	SLLQLSLIFPPPGLK	0.2723	0.2216	1	Position	94	95	96	97	98	99	100	101	102	103	104	105	106	107	108
							2	Aminoacid	S	L	L	Q	L	S	L	I	F	P	P	P	G	L	K
								Hypervariable region
								AA Frequency in brazilian B							0.749245		0.23565						0.978852
								AA Frequency in brazilian C							0.901961		0.117647						0.0196078
								AA Frequency in brazilian F1							0.190476		0.761905						0.928571
								AA Frequency in world B							0.706509		0.313919						0.978286
								AA Frequency in world C							0.690901		0.335876						0.0697109
								AA Frequency in world F1							0.388889		0.546296						0.944444
ASPpep_10.03	10	3	94 - 108	SLLQLSFISPPPGLK	0.2468	0.2015	1	Position	94	95	96	97	98	99	100	101	102	103	104	105	106	107	108
							2	Aminoacid	S	L	L	Q	L	S	F	I	S	P	P	P	G	L	K
								Hypervariable region
								AA Frequency in brazilian B							0.240181		0.749245						0.978852
								AA Frequency in brazilian C							0.0980392		0.882353						0.0196078
								AA Frequency in brazilian F1							0.809524		0.22619						0.928571
								AA Frequency in world B							0.279746		0.679688						0.978286
								AA Frequency in world C							0.300984		0.654774						0.0697109
								AA Frequency in world F1							0.606481		0.444444						0.944444
ASPpep_10.04	10	4	94 - 108	SLLQLSFIFPPPGLK	0.3474	0.2608	1	Position	94	95	96	97	98	99	100	101	102	103	104	105	106	107	108
							2	Aminoacid	S	L	L	Q	L	S	F	I	F	P	P	P	G	L	K
								Hypervariable region
								AA Frequency in brazilian B							0.240181		0.23565						0.978852
								AA Frequency in brazilian C							0.0980392		0.117647						0.0196078
								AA Frequency in brazilian F1							0.809524		0.761905						0.928571
								AA Frequency in world B							0.279746		0.313919						0.978286
								AA Frequency in world C							0.300984		0.335876						0.0697109
								AA Frequency in world F1							0.606481		0.546296						0.944444
ASPpep_10.05	10	5	94 - 108	SLLQLSLISPPPGLN	0.1679	0.1008	1	Position	94	95	96	97	98	99	100	101	102	103	104	105	106	107	108
							2	Aminoacid	S	L	L	Q	L	S	L	I	S	P	P	P	G	L	N
								Hypervariable region
								AA Frequency in brazilian B							0.749245		0.749245						0.0181269
								AA Frequency in brazilian C							0.901961		0.882353						0.960784
								AA Frequency in brazilian F1							0.190476		0.22619						0.047619
								AA Frequency in world B							0.706509		0.679688						0.0148502
								AA Frequency in world C							0.690901		0.654774						0.916452
								AA Frequency in world F1							0.388889		0.444444						0.0277778
ASPpep_10.06	10	6	94 - 108	SLLQLSLISPPPGLK	0.2347	0.2541	1	Position	94	95	96	97	98	99	100	101	102	103	104	105	106	107	108
							2	Aminoacid	S	L	L	Q	L	S	L	I	S	P	P	P	G	L	K
								Hypervariable region
								AA Frequency in brazilian B							0.749245		0.749245						0.978852
								AA Frequency in brazilian C							0.901961		0.882353						0.0196078
								AA Frequency in brazilian F1							0.190476		0.22619						0.928571
								AA Frequency in world B							0.706509		0.679688						0.978286
								AA Frequency in world C							0.690901		0.654774						0.0697109
								AA Frequency in world F1							0.388889		0.444444						0.944444
ASPpep_11.01	11	1	103 - 117	PPGLKVSISDSLLLL	0.5012	0.47	1	Position	103	104	105	106	107	108	109	110	111	112	113	114	115	116	117
							2	Aminoacid	P	P	G	L	K	V	S	I	S	D	S	L	L	L	L
								Hypervariable region								V2	V2	V2	V2	V2	V2	V2	V2
								AA Frequency in brazilian B	0.990937	0.717523	0.993958	0.992447	0.978852	0.638973	0.97432	V2	V2	V2	V2	V2	V2	V2	V2
								AA Frequency in brazilian C	0.960784	0.784314	0.980392	0.980392	0.0196078	0.431373	0.901961	V2	V2	V2	V2	V2	V2	V2	V2
								AA Frequency in brazilian F1	0.988095	0.857143	1	0.97619	0.928571	0.654762	0.97619	V2	V2	V2	V2	V2	V2	V2	V2
								AA Frequency in world B	0.993933	0.780887	0.993897	0.995328	0.978286	0.0982832	0.225977	V2	V2	V2	V2	V2	V2	V2	V2
								AA Frequency in world C	0.99166	0.711844	0.990501	0.990763	0.0697109	0.543177	0.924455	V2	V2	V2	V2	V2	V2	V2	V2
								AA Frequency in world F1	0.986111	0.861111	0.99537	0.986111	0.944444	0.513889	0.990741	V2	V2	V2	V2	V2	V2	V2	V2
ASPpep_11.02	11	2	103 - 117	PPGLKISISDSLLLL	0.5126	0.4356	1	Position	103	104	105	106	107	108	109	110	111	112	113	114	115	116	117
							2	Aminoacid	P	P	G	L	K	I	S	I	S	D	S	L	L	L	L
								Hypervariable region								V2	V2	V2	V2	V2	V2	V2	V2
								AA Frequency in brazilian B					0.978852	0.258308		V2	V2	V2	V2	V2	V2	V2	V2
								AA Frequency in brazilian C					0.0196078	0.431373		V2	V2	V2	V2	V2	V2	V2	V2
								AA Frequency in brazilian F1					0.928571	0.333333		V2	V2	V2	V2	V2	V2	V2	V2
								AA Frequency in world B					0.978286	0.0883408		V2	V2	V2	V2	V2	V2	V2	V2
								AA Frequency in world C					0.0697109	0.359064		V2	V2	V2	V2	V2	V2	V2	V2
								AA Frequency in world F1					0.944444	0.467593		V2	V2	V2	V2	V2	V2	V2	V2
ASPpep_11.03	11	3	103 - 117	PPGLNVSISDSLLLL	0.5962	0.4794	1	Position	103	104	105	106	107	108	109	110	111	112	113	114	115	116	117
							2	Aminoacid	P	P	G	L	N	V	S	I	S	D	S	L	L	L	L
								Hypervariable region								V2	V2	V2	V2	V2	V2	V2	V2
								AA Frequency in brazilian B					0.0181269	0.638973		V2	V2	V2	V2	V2	V2	V2	V2
								AA Frequency in brazilian C					0.960784	0.431373		V2	V2	V2	V2	V2	V2	V2	V2
								AA Frequency in brazilian F1					0.047619	0.654762		V2	V2	V2	V2	V2	V2	V2	V2
								AA Frequency in world B					0.0148502	0.0982832		V2	V2	V2	V2	V2	V2	V2	V2
								AA Frequency in world C					0.916452	0.543177		V2	V2	V2	V2	V2	V2	V2	V2
								AA Frequency in world F1					0.0277778	0.513889		V2	V2	V2	V2	V2	V2	V2	V2
ASPpep_11.04	11	4	103 - 117	PPGLNISISDSLLLL	0.5573	0.5332	1	Position	103	104	105	106	107	108	109	110	111	112	113	114	115	116	117
							2	Aminoacid	P	P	G	L	N	I	S	I	S	D	S	L	L	L	L
								Hypervariable region								V2	V2	V2	V2	V2	V2	V2	V2
								AA Frequency in brazilian B					0.0181269	0.258308		V2	V2	V2	V2	V2	V2	V2	V2
								AA Frequency in brazilian C					0.960784	0.431373		V2	V2	V2	V2	V2	V2	V2	V2
								AA Frequency in brazilian F1					0.047619	0.333333		V2	V2	V2	V2	V2	V2	V2	V2
								AA Frequency in world B					0.0148502	0.0883408		V2	V2	V2	V2	V2	V2	V2	V2
								AA Frequency in world C					0.916452	0.359064		V2	V2	V2	V2	V2	V2	V2	V2
								AA Frequency in world F1					0.0277778	0.467593		V2	V2	V2	V2	V2	V2	V2	V2
ASPpep_12.01	12	1	124 - 138	PPSLVNSSPVIFDEH	0.814	0.5236	1	Position	124	125	126	127	128	129	130	131	132	133	134	135	136	137	138
							2	Aminoacid	P	P	S	L	V	N	S	S	P	V	I	F	D	E	H
								Hypervariable region
								AA Frequency in brazilian B	0.971299	0.993958	0.992447	0.981873	0.936556	0.912387	0.570997	0.821752	0.987915	0.996979	0.882175	0.904834	0.935045	0.645015	0.592145
								AA Frequency in brazilian C	1	1	0.980392	0.117647	0.980392	0.0588235	0.784314	0.235294	1	1	0.921569	0.921569	0.843137	0.0196078	0.941176
								AA Frequency in brazilian F1	0.988095	0.988095	0.988095	1	0.988095	0.904762	0.833333	0.0238095	0.988095	1	0.97619	0.857143	0.107143	0.0119048	0.047619
								AA Frequency in world B	0.958999	0.994132	0.99348	0.987993	0.889167	0.856206	0.688254	0.79686	0.993661	0.98984	0.892499	0.939259	0.9586	0.749393	0.687294
								AA Frequency in world C	0.894237	0.975093	0.987546	0.0552003	0.749317	0.904035	0.860877	0.735106	0.990912	0.989641	0.875238	0.73447	0.698455	0.000224391	0.974494
								AA Frequency in world F1	0.925926	0.981481	0.935185	0.99537	0.791667	0.699074	0.814815	0.273148	0.986111	0.990741	0.944444	0.689815	0.0694444	0.00462963	0.291667
ASPpep_12.02	12	2	124 - 138	PPSLVNSSPVIFDEQ	0.7762	0.5161	1	Position	124	125	126	127	128	129	130	131	132	133	134	135	136	137	138
							2	Aminoacid	P	P	S	L	V	N	S	S	P	V	I	F	D	E	Q
								Hypervariable region
								AA Frequency in brazilian B				0.981873		0.912387	0.570997	0.821752					0.935045	0.645015	0.400302
								AA Frequency in brazilian C				0.117647		0.0588235	0.784314	0.235294					0.843137	0.0196078	0.0588235
								AA Frequency in brazilian F1				1		0.904762	0.833333	0.0238095					0.107143	0.0119048	0.940476
								AA Frequency in world B				0.987993		0.856206	0.688254	0.79686					0.9586	0.749393	0.306313
								AA Frequency in world C				0.0552003		0.904035	0.860877	0.735106					0.698455	0.000224391	0.0151838
								AA Frequency in world F1				0.99537		0.699074	0.814815	0.273148					0.0694444	0.00462963	0.680556
ASPpep_12.03	12	3	124 - 138	PPSLVNISPVIFDEH	0.8551	0.7635	1	Position	124	125	126	127	128	129	130	131	132	133	134	135	136	137	138
							2	Aminoacid	P	P	S	L	V	N	I	S	P	V	I	F	D	E	H
								Hypervariable region
								AA Frequency in brazilian B				0.981873		0.912387	0.297583	0.821752					0.935045	0.645015	0.592145
								AA Frequency in brazilian C				0.117647		0.0588235	0	0.235294					0.843137	0.0196078	0.941176
								AA Frequency in brazilian F1				1		0.904762	0.047619	0.0238095					0.107143	0.0119048	0.047619
								AA Frequency in world B				0.987993		0.856206	0.17938	0.79686					0.9586	0.749393	0.687294
								AA Frequency in world C				0.0552003		0.904035	0.0417742	0.735106					0.698455	0.000224391	0.974494
								AA Frequency in world F1				0.99537		0.699074	0.0277778	0.273148					0.0694444	0.00462963	0.291667
ASPpep_12.04	12	4	124 - 138	PPSLVNISPVIFDEQ	0.8361	0.7654	1	Position	124	125	126	127	128	129	130	131	132	133	134	135	136	137	138
							2	Aminoacid	P	P	S	L	V	N	I	S	P	V	I	F	D	E	Q
								Hypervariable region
								AA Frequency in brazilian B				0.981873		0.912387	0.297583	0.821752					0.935045	0.645015	0.400302
								AA Frequency in brazilian C				0.117647		0.0588235	0	0.235294					0.843137	0.0196078	0.0588235
								AA Frequency in brazilian F1				1		0.904762	0.047619	0.0238095					0.107143	0.0119048	0.940476
								AA Frequency in world B				0.987993		0.856206	0.17938	0.79686					0.9586	0.749393	0.306313
								AA Frequency in world C				0.0552003		0.904035	0.0417742	0.735106					0.698455	0.000224391	0.0151838
								AA Frequency in world F1				0.99537		0.699074	0.0277778	0.273148					0.0694444	0.00462963	0.680556
ASPpep_12.05	12	5	124 - 138	PPSRVSSNPVIFDLH	0.7262	0.6883	1	Position	124	125	126	127	128	129	130	131	132	133	134	135	136	137	138
							2	Aminoacid	P	P	S	R	V	S	S	N	P	V	I	F	D	L	H
								Hypervariable region
								AA Frequency in brazilian B				0.00906344		0.0558912	0.570997	0.0528701					0.935045	0.0845921	0.592145
								AA Frequency in brazilian C				0.862745		0.921569	0.784314	0.686275					0.843137	0.862745	0.941176
								AA Frequency in brazilian F1				0		0.047619	0.833333	0					0.107143	0.892857	0.047619
								AA Frequency in world B				0.00521569		0.0878337	0.688254	0.120088					0.9586	0.0286863	0.687294
								AA Frequency in world C				0.891058		0.0547515	0.860877	0.156214					0.698455	0.738734	0.974494
								AA Frequency in world F1				0		0.259259	0.814815	0.00462963					0.0694444	0.884259	0.291667
ASPpep_12.06	12	6	124 - 138	PPSRVSSSPVIFDLH	0.5161	0.5263	1	Position	124	125	126	127	128	129	130	131	132	133	134	135	136	137	138
							2	Aminoacid	P	P	S	R	V	S	S	S	P	V	I	F	D	L	H
								Hypervariable region
								AA Frequency in brazilian B				0.00906344		0.0558912	0.570997	0.821752					0.935045	0.0845921	0.592145
								AA Frequency in brazilian C				0.862745		0.921569	0.784314	0.235294					0.843137	0.862745	0.941176
								AA Frequency in brazilian F1				0		0.047619	0.833333	0.0238095					0.107143	0.892857	0.047619
								AA Frequency in world B				0.00521569		0.0878337	0.688254	0.79686					0.9586	0.0286863	0.687294
								AA Frequency in world C				0.891058		0.0547515	0.860877	0.735106					0.698455	0.738734	0.974494
								AA Frequency in world F1				0		0.259259	0.814815	0.273148					0.0694444	0.884259	0.291667
ASPpep_12.07	12	7	124 - 138	PPSLVNSRPVIFELQ	0.257	0.4501	1	Position	124	125	126	127	128	129	130	131	132	133	134	135	136	137	138
							2	Aminoacid	P	P	S	L	V	N	S	R	P	V	I	F	E	L	Q
								Hypervariable region
								AA Frequency in brazilian B				0.981873		0.912387	0.570997	0.0120846					0.0589124	0.0845921	0.400302
								AA Frequency in brazilian C				0.117647		0.0588235	0.784314	0					0.137255	0.862745	0.0588235
								AA Frequency in brazilian F1				1		0.904762	0.833333	0.821429					0.892857	0.892857	0.940476
								AA Frequency in world B				0.987993		0.856206	0.688254	0.00673693					0.0317469	0.0286863	0.306313
								AA Frequency in world C				0.0552003		0.904035	0.860877	0.00856427					0.289427	0.738734	0.0151838
								AA Frequency in world F1				0.99537		0.699074	0.814815	0.541667					0.912037	0.884259	0.680556
ASPpep_13.01	13	1	134 - 148	IFDEHLICPLMGGAY	0.0496	0.3967	1	Position	134	135	136	137	138	139	140	141	142	143	144	145	146	147	148
							2	Aminoacid	I	F	D	E	H	L	I	C	P	L	M	G	G	A	Y
								Hypervariable region
								AA Frequency in brazilian B	0.882175	0.904834	0.935045	0.645015	0.592145	0.898792	0.833837	0.460725	0.989426	0.660121	0.910876	0.998489	0.990937	0.981873	0.993958
								AA Frequency in brazilian C	0.921569	0.921569	0.843137	0.0196078	0.941176	0.0196078	0.803922	0.0392157	0.980392	0.490196	0.921569	0.980392	0.921569	0.941176	0.980392
								AA Frequency in brazilian F1	0.97619	0.857143	0.107143	0.0119048	0.047619	0.0952381	0.178571	0.0357143	0.988095	0.0119048	0.77381	1	0.0357143	0.833333	1
								AA Frequency in world B	0.892499	0.939259	0.9586	0.749393	0.687294	0.931997	0.910229	0.541798	0.993263	0.755261	0.891467	0.997935	0.987269	0.984099	0.989424
								AA Frequency in world C	0.875238	0.73447	0.698455	0.000224391	0.974494	0.00553499	0.162123	0.0101724	0.989865	0.0626052	0.877146	0.989042	0.915068	0.974719	0.983283
								AA Frequency in world F1	0.944444	0.689815	0.0694444	0.00462963	0.291667	0.0601852	0.189815	0.259259	0.976852	0.00925926	0.763889	0.986111	0.0925926	0.851852	0.976852
ASPpep_13.02	13	2	134 - 148	IFDEHLICPSMGGAY	0.1382	0.4726	1	Position	134	135	136	137	138	139	140	141	142	143	144	145	146	147	148
							2	Aminoacid	I	F	D	E	H	L	I	C	P	S	M	G	G	A	Y
								Hypervariable region
								AA Frequency in brazilian B			0.935045	0.645015	0.592145	0.898792	0.833837	0.460725		0.117825			0.990937
								AA Frequency in brazilian C			0.843137	0.0196078	0.941176	0.0196078	0.803922	0.0392157		0.156863			0.921569
								AA Frequency in brazilian F1			0.107143	0.0119048	0.047619	0.0952381	0.178571	0.0357143		0.142857			0.0357143
								AA Frequency in world B			0.9586	0.749393	0.687294	0.931997	0.910229	0.541798		0.0671882			0.987269
								AA Frequency in world C			0.698455	0.000224391	0.974494	0.00553499	0.162123	0.0101724		0.173604			0.915068
								AA Frequency in world F1			0.0694444	0.00462963	0.291667	0.0601852	0.189815	0.259259		0.0694444			0.0925926
ASPpep_13.03	13	3	134 - 148	IFDEHLISPLMGGAY	0.4339	0.6903	1	Position	134	135	136	137	138	139	140	141	142	143	144	145	146	147	148
							2	Aminoacid	I	F	D	E	H	L	I	S	P	L	M	G	G	A	Y
								Hypervariable region
								AA Frequency in brazilian B			0.935045	0.645015	0.592145	0.898792	0.833837	0.203927		0.660121			0.990937
								AA Frequency in brazilian C			0.843137	0.0196078	0.941176	0.0196078	0.803922	0.0980392		0.490196			0.921569
								AA Frequency in brazilian F1			0.107143	0.0119048	0.047619	0.0952381	0.178571	0.0238095		0.0119048			0.0357143
								AA Frequency in world B			0.9586	0.749393	0.687294	0.931997	0.910229	0.134775		0.755261			0.987269
								AA Frequency in world C			0.698455	0.000224391	0.974494	0.00553499	0.162123	0.037249		0.0626052			0.915068
								AA Frequency in world F1			0.0694444	0.00462963	0.291667	0.0601852	0.189815	0.00925926		0.00925926			0.0925926
ASPpep_13.04	13	4	134 - 148	IFDEHLISPSMGGAY	0.3635	0.586	1	Position	134	135	136	137	138	139	140	141	142	143	144	145	146	147	148
							2	Aminoacid	I	F	D	E	H	L	I	S	P	S	M	G	G	A	Y
								Hypervariable region
								AA Frequency in brazilian B			0.935045	0.645015	0.592145	0.898792	0.833837	0.203927		0.117825			0.990937
								AA Frequency in brazilian C			0.843137	0.0196078	0.941176	0.0196078	0.803922	0.0980392		0.156863			0.921569
								AA Frequency in brazilian F1			0.107143	0.0119048	0.047619	0.0952381	0.178571	0.0238095		0.142857			0.0357143
								AA Frequency in world B			0.9586	0.749393	0.687294	0.931997	0.910229	0.134775		0.0671882			0.987269
								AA Frequency in world C			0.698455	0.000224391	0.974494	0.00553499	0.162123	0.037249		0.173604			0.915068
								AA Frequency in world F1			0.0694444	0.00462963	0.291667	0.0601852	0.189815	0.00925926		0.0694444			0.0925926
ASPpep_13.05	13	5	134 - 148	IFDEQLICPLMGGAY	0.0542	0.414	1	Position	134	135	136	137	138	139	140	141	142	143	144	145	146	147	148
							2	Aminoacid	I	F	D	E	Q	L	I	C	P	L	M	G	G	A	Y
								Hypervariable region
								AA Frequency in brazilian B			0.935045	0.645015	0.400302	0.898792	0.833837	0.460725		0.660121			0.990937
								AA Frequency in brazilian C			0.843137	0.0196078	0.0588235	0.0196078	0.803922	0.0392157		0.490196			0.921569
								AA Frequency in brazilian F1			0.107143	0.0119048	0.940476	0.0952381	0.178571	0.0357143		0.0119048			0.0357143
								AA Frequency in world B			0.9586	0.749393	0.306313	0.931997	0.910229	0.541798		0.755261			0.987269
								AA Frequency in world C			0.698455	0.000224391	0.0151838	0.00553499	0.162123	0.0101724		0.0626052			0.915068
								AA Frequency in world F1			0.0694444	0.00462963	0.680556	0.0601852	0.189815	0.259259		0.00925926			0.0925926
ASPpep_13.06	13	6	134 - 148	IFDEQLICPSMGGAY	0.3716	0.6192	1	Position	134	135	136	137	138	139	140	141	142	143	144	145	146	147	148
							2	Aminoacid	I	F	D	E	Q	L	I	C	P	S	M	G	G	A	Y
								Hypervariable region
								AA Frequency in brazilian B			0.935045	0.645015	0.400302	0.898792	0.833837	0.460725		0.117825			0.990937
								AA Frequency in brazilian C			0.843137	0.0196078	0.0588235	0.0196078	0.803922	0.0392157		0.156863			0.921569
								AA Frequency in brazilian F1			0.107143	0.0119048	0.940476	0.0952381	0.178571	0.0357143		0.142857			0.0357143
								AA Frequency in world B			0.9586	0.749393	0.306313	0.931997	0.910229	0.541798		0.0671882			0.987269
								AA Frequency in world C			0.698455	0.000224391	0.0151838	0.00553499	0.162123	0.0101724		0.173604			0.915068
								AA Frequency in world F1			0.0694444	0.00462963	0.680556	0.0601852	0.189815	0.259259		0.0694444			0.0925926
ASPpep_13.07	13	7	134 - 148	IFDEQLISPLMGGAY	0.8595	0.6391	1	Position	134	135	136	137	138	139	140	141	142	143	144	145	146	147	148
							2	Aminoacid	I	F	D	E	Q	L	I	S	P	L	M	G	G	A	Y
								Hypervariable region
								AA Frequency in brazilian B			0.935045	0.645015	0.400302	0.898792	0.833837	0.203927		0.660121			0.990937
								AA Frequency in brazilian C			0.843137	0.0196078	0.0588235	0.0196078	0.803922	0.0980392		0.490196			0.921569
								AA Frequency in brazilian F1			0.107143	0.0119048	0.940476	0.0952381	0.178571	0.0238095		0.0119048			0.0357143
								AA Frequency in world B			0.9586	0.749393	0.306313	0.931997	0.910229	0.134775		0.755261			0.987269
								AA Frequency in world C			0.698455	0.000224391	0.0151838	0.00553499	0.162123	0.037249		0.0626052			0.915068
								AA Frequency in world F1			0.0694444	0.00462963	0.680556	0.0601852	0.189815	0.00925926		0.00925926			0.0925926
ASPpep_13.08	13	8	134 - 148	IFDEQLISPSMGGAY	0.7925	0.6648	1	Position	134	135	136	137	138	139	140	141	142	143	144	145	146	147	148
							2	Aminoacid	I	F	D	E	Q	L	I	S	P	S	M	G	G	A	Y
								Hypervariable region
								AA Frequency in brazilian B			0.935045	0.645015	0.400302	0.898792	0.833837	0.203927		0.117825			0.990937
								AA Frequency in brazilian C			0.843137	0.0196078	0.0588235	0.0196078	0.803922	0.0980392		0.156863			0.921569
								AA Frequency in brazilian F1			0.107143	0.0119048	0.940476	0.0952381	0.178571	0.0238095		0.142857			0.0357143
								AA Frequency in world B			0.9586	0.749393	0.306313	0.931997	0.910229	0.134775		0.0671882			0.987269
								AA Frequency in world C			0.698455	0.000224391	0.0151838	0.00553499	0.162123	0.037249		0.173604			0.915068
								AA Frequency in world F1			0.0694444	0.00462963	0.680556	0.0601852	0.189815	0.00925926		0.0694444			0.0925926
ASPpep_13.09	13	9	134 - 148	IFDLHVIIPLMGGAY	0.2608	0.2239	1	Position	134	135	136	137	138	139	140	141	142	143	144	145	146	147	148
							2	Aminoacid	I	F	D	L	H	V	I	I	P	L	M	G	G	A	Y
								Hypervariable region
								AA Frequency in brazilian B			0.935045	0.0845921	0.592145	0.0513595	0.833837	0.0558912		0.660121			0.990937
								AA Frequency in brazilian C			0.843137	0.862745	0.941176	0.901961	0.803922	0.352941		0.490196			0.921569
								AA Frequency in brazilian F1			0.107143	0.892857	0.047619	0.809524	0.178571	0		0.0119048			0.0357143
								AA Frequency in world B			0.9586	0.0286863	0.687294	0.0212612	0.910229	0.062045		0.755261			0.987269
								AA Frequency in world C			0.698455	0.738734	0.974494	0.898949	0.162123	0.0267026		0.0626052			0.915068
								AA Frequency in world F1			0.0694444	0.884259	0.291667	0.861111	0.189815	0		0.00925926			0.0925926
ASPpep_13.10	13	10	134 - 148	IFDLHVIIPAMGGAY	0.2263	0.2111	1	Position	134	135	136	137	138	139	140	141	142	143	144	145	146	147	148
							2	Aminoacid	I	F	D	L	H	V	I	I	P	A	M	G	G	A	Y
								Hypervariable region
								AA Frequency in brazilian B			0.935045	0.0845921	0.592145	0.0513595	0.833837	0.0558912		0.0800604			0.990937
								AA Frequency in brazilian C			0.843137	0.862745	0.941176	0.901961	0.803922	0.352941		0.27451			0.921569
								AA Frequency in brazilian F1			0.107143	0.892857	0.047619	0.809524	0.178571	0		0.785714			0.0357143
								AA Frequency in world B			0.9586	0.0286863	0.687294	0.0212612	0.910229	0.062045		0.0510703			0.987269
								AA Frequency in world C			0.698455	0.738734	0.974494	0.898949	0.162123	0.0267026		0.705673			0.915068
								AA Frequency in world F1			0.0694444	0.884259	0.291667	0.861111	0.189815	0		0.865741			0.0925926
ASPpep_13.11	13	11	134 - 148	IFDLHVIIPSMGGAY	0.3137	0.2509	1	Position	134	135	136	137	138	139	140	141	142	143	144	145	146	147	148
							2	Aminoacid	I	F	D	L	H	V	I	I	P	S	M	G	G	A	Y
								Hypervariable region
								AA Frequency in brazilian B			0.935045	0.0845921	0.592145	0.0513595	0.833837	0.0558912		0.117825			0.990937
								AA Frequency in brazilian C			0.843137	0.862745	0.941176	0.901961	0.803922	0.352941		0.156863			0.921569
								AA Frequency in brazilian F1			0.107143	0.892857	0.047619	0.809524	0.178571	0		0.142857			0.0357143
								AA Frequency in world B			0.9586	0.0286863	0.687294	0.0212612	0.910229	0.062045		0.0671882			0.987269
								AA Frequency in world C			0.698455	0.738734	0.974494	0.898949	0.162123	0.0267026		0.173604			0.915068
								AA Frequency in world F1			0.0694444	0.884259	0.291667	0.861111	0.189815	0		0.0694444			0.0925926
ASPpep_13.12	13	12	134 - 148	IFDLHVIFPLMGGAY	0.2879	0.1989	1	Position	134	135	136	137	138	139	140	141	142	143	144	145	146	147	148
							2	Aminoacid	I	F	D	L	H	V	I	F	P	L	M	G	G	A	Y
								Hypervariable region
								AA Frequency in brazilian B			0.935045	0.0845921	0.592145	0.0513595	0.833837	0.10423		0.660121			0.990937
								AA Frequency in brazilian C			0.843137	0.862745	0.941176	0.901961	0.803922	0.235294		0.490196			0.921569
								AA Frequency in brazilian F1			0.107143	0.892857	0.047619	0.809524	0.178571	0.785714		0.0119048			0.0357143
								AA Frequency in world B			0.9586	0.0286863	0.687294	0.0212612	0.910229	0.0899707		0.755261			0.987269
								AA Frequency in world C			0.698455	0.738734	0.974494	0.898949	0.162123	0.800815		0.0626052			0.915068
								AA Frequency in world F1			0.0694444	0.884259	0.291667	0.861111	0.189815	0.546296		0.00925926			0.0925926
ASPpep_13.13	13	13	134 - 148	IFDLHVIFPAMGGAY	0.1991	0.3018	1	Position	134	135	136	137	138	139	140	141	142	143	144	145	146	147	148
							2	Aminoacid	I	F	D	L	H	V	I	F	P	A	M	G	G	A	Y
								Hypervariable region
								AA Frequency in brazilian B			0.935045	0.0845921	0.592145	0.0513595	0.833837	0.10423		0.0800604			0.990937
								AA Frequency in brazilian C			0.843137	0.862745	0.941176	0.901961	0.803922	0.235294		0.27451			0.921569
								AA Frequency in brazilian F1			0.107143	0.892857	0.047619	0.809524	0.178571	0.785714		0.785714			0.0357143
								AA Frequency in world B			0.9586	0.0286863	0.687294	0.0212612	0.910229	0.0899707		0.0510703			0.987269
								AA Frequency in world C			0.698455	0.738734	0.974494	0.898949	0.162123	0.800815		0.705673			0.915068
								AA Frequency in world F1			0.0694444	0.884259	0.291667	0.861111	0.189815	0.546296		0.865741			0.0925926
ASPpep_13.14	13	14	134 - 148	IFDLHVIFPSMGGAY	0.254	0.3565	1	Position	134	135	136	137	138	139	140	141	142	143	144	145	146	147	148
							2	Aminoacid	I	F	D	L	H	V	I	F	P	S	M	G	G	A	Y
								Hypervariable region
								AA Frequency in brazilian B			0.935045	0.0845921	0.592145	0.0513595	0.833837	0.10423		0.117825			0.990937
								AA Frequency in brazilian C			0.843137	0.862745	0.941176	0.901961	0.803922	0.235294		0.156863			0.921569
								AA Frequency in brazilian F1			0.107143	0.892857	0.047619	0.809524	0.178571	0.785714		0.142857			0.0357143
								AA Frequency in world B			0.9586	0.0286863	0.687294	0.0212612	0.910229	0.0899707		0.0671882			0.987269
								AA Frequency in world C			0.698455	0.738734	0.974494	0.898949	0.162123	0.800815		0.173604			0.915068
								AA Frequency in world F1			0.0694444	0.884259	0.291667	0.861111	0.189815	0.546296		0.0694444			0.0925926
ASPpep_13.15	13	15	134 - 148	IFELQVMFPAMGAAY	0.3671	0.2766	1	Position	134	135	136	137	138	139	140	141	142	143	144	145	146	147	148
							2	Aminoacid	I	F	E	L	Q	V	M	F	P	A	M	G	A	A	Y
								Hypervariable region
								AA Frequency in brazilian B			0.0589124	0.0845921	0.400302	0.0513595	0.145015	0.10423		0.0800604			0.00302115
								AA Frequency in brazilian C			0.137255	0.862745	0.0588235	0.901961	0.137255	0.235294		0.27451			0
								AA Frequency in brazilian F1			0.892857	0.892857	0.940476	0.809524	0.761905	0.785714		0.785714			0.654762
								AA Frequency in world B			0.0317469	0.0286863	0.306313	0.0212612	0.0600891	0.0899707		0.0510703			0.000344091
								AA Frequency in world C			0.289427	0.738734	0.0151838	0.898949	0.815176	0.800815		0.705673			0.00624556
								AA Frequency in world F1			0.912037	0.884259	0.680556	0.861111	0.740741	0.546296		0.865741			0.75
ASPpep_13.16	13	16	134 - 148	IFELQVMFPAMGLAY	0.4053	0.2421	1	Position	134	135	136	137	138	139	140	141	142	143	144	145	146	147	148
							2	Aminoacid	I	F	E	L	Q	V	M	F	P	A	M	G	L	A	Y
								Hypervariable region
								AA Frequency in brazilian B			0.0589124	0.0845921	0.400302	0.0513595	0.145015	0.10423		0.0800604			0.00302115
								AA Frequency in brazilian C			0.137255	0.862745	0.0588235	0.901961	0.137255	0.235294		0.27451			0
								AA Frequency in brazilian F1			0.892857	0.892857	0.940476	0.809524	0.761905	0.785714		0.785714			0.22619
								AA Frequency in world B			0.0317469	0.0286863	0.306313	0.0212612	0.0600891	0.0899707		0.0510703			0.00354957
								AA Frequency in world C			0.289427	0.738734	0.0151838	0.898949	0.815176	0.800815		0.705673			0.00878866
								AA Frequency in world F1			0.912037	0.884259	0.680556	0.861111	0.740741	0.546296		0.865741			0.0972222
ASPpep_13.17	13	17	134 - 148	IFELQVMFPSMGAAY	0.456	0.1826	1	Position	134	135	136	137	138	139	140	141	142	143	144	145	146	147	148
							2	Aminoacid	I	F	E	L	Q	V	M	F	P	S	M	G	A	A	Y
								Hypervariable region
								AA Frequency in brazilian B			0.0589124	0.0845921	0.400302	0.0513595	0.145015	0.10423		0.117825			0.00302115
								AA Frequency in brazilian C			0.137255	0.862745	0.0588235	0.901961	0.137255	0.235294		0.156863			0
								AA Frequency in brazilian F1			0.892857	0.892857	0.940476	0.809524	0.761905	0.785714		0.142857			0.654762
								AA Frequency in world B			0.0317469	0.0286863	0.306313	0.0212612	0.0600891	0.0899707		0.0671882			0.000344091
								AA Frequency in world C			0.289427	0.738734	0.0151838	0.898949	0.815176	0.800815		0.173604			0.00624556
								AA Frequency in world F1			0.912037	0.884259	0.680556	0.861111	0.740741	0.546296		0.0694444			0.75
ASPpep_13.18	13	18	134 - 148	IFELQVMFPSMGLAY	0.4346	0.2774	1	Position	134	135	136	137	138	139	140	141	142	143	144	145	146	147	148
							2	Aminoacid	I	F	E	L	Q	V	M	F	P	S	M	G	L	A	Y
								Hypervariable region
								AA Frequency in brazilian B			0.0589124	0.0845921	0.400302	0.0513595	0.145015	0.10423		0.117825			0.00302115
								AA Frequency in brazilian C			0.137255	0.862745	0.0588235	0.901961	0.137255	0.235294		0.156863			0
								AA Frequency in brazilian F1			0.892857	0.892857	0.940476	0.809524	0.761905	0.785714		0.142857			0.22619
								AA Frequency in world B			0.0317469	0.0286863	0.306313	0.0212612	0.0600891	0.0899707		0.0671882			0.00354957
								AA Frequency in world C			0.289427	0.738734	0.0151838	0.898949	0.815176	0.800815		0.173604			0.00878866
								AA Frequency in world F1			0.912037	0.884259	0.680556	0.861111	0.740741	0.546296		0.0694444			0.0972222
ASPpep_14.01	14	1	144 - 158	MGGAYIAFPTSCHLF	0.0892	0.1693	1	Position	144	145	146	147	148	149	150	151	152	153	154	155	156	157	158
							2	Aminoacid	M	G	G	A	Y	I	A	F	P	T	S	C	H	L	F
								Hypervariable region
								AA Frequency in brazilian B	0.910876	0.998489	0.990937	0.981873	0.993958	0.986405	0.975831	0.92145	0.984894	0.968278	0.838369	0.993958	0.996979	0.528701	0.978852
								AA Frequency in brazilian C	0.921569	0.980392	0.921569	0.941176	0.980392	0.960784	0.980392	0.0784314	0.980392	0.980392	0.588235	1	0.980392	0.0196078	0.901961
								AA Frequency in brazilian F1	0.77381	1	0.0357143	0.833333	1	0.964286	0.988095	0.047619	0.988095	0.988095	0.892857	0.988095	0.97619	0	0.952381
								AA Frequency in world B	0.891467	0.997935	0.987269	0.984099	0.989424	0.980785	0.99071	0.894165	0.997066	0.978811	0.77386	0.99511	0.992629	0.165526	0.989895
								AA Frequency in world C	0.877146	0.989042	0.915068	0.974719	0.983283	0.966453	0.988032	0.0522084	0.996223	0.981114	0.320356	0.992595	0.987883	0.00938704	0.964359
								AA Frequency in world F1	0.763889	0.986111	0.0925926	0.851852	0.976852	0.962963	0.976852	0.037037	0.990741	0.976852	0.416667	0.990741	0.972222	0	0.935185
ASPpep_14.02	14	2	144 - 158	MGGAYIAFPTSCHMF	0.0564	0.1157	1	Position	144	145	146	147	148	149	150	151	152	153	154	155	156	157	158
							2	Aminoacid	M	G	G	A	Y	I	A	F	P	T	S	C	H	M	F
								Hypervariable region
								AA Frequency in brazilian B			0.990937					0.92145			0.838369			0.371601
								AA Frequency in brazilian C			0.921569					0.0784314			0.588235			0.647059
								AA Frequency in brazilian F1			0.0357143					0.047619			0.892857			0.880952
								AA Frequency in world B			0.987269					0.894165			0.77386			0.696222
								AA Frequency in world C			0.915068					0.0522084			0.320356			0.820674
								AA Frequency in world F1			0.0925926					0.037037			0.416667			0.62037
ASPpep_14.03	14	3	144 - 158	MGGAYIARPTSCHMF	0.0007	0.0539	1	Position	144	145	146	147	148	149	150	151	152	153	154	155	156	157	158
							2	Aminoacid	M	G	G	A	Y	I	A	R	P	T	S	C	H	M	F
								Hypervariable region
								AA Frequency in brazilian B			0.990937					0.00302115			0.838369			0.371601
								AA Frequency in brazilian C			0.921569					0.745098			0.588235			0.647059
								AA Frequency in brazilian F1			0.0357143					0.785714			0.892857			0.880952
								AA Frequency in world B			0.987269					0.00021732			0.77386			0.696222
								AA Frequency in world C			0.915068					0.617712			0.320356			0.820674
								AA Frequency in world F1			0.0925926					0.615741			0.416667			0.62037
ASPpep_14.04	14	4	144 - 158	MGGAYIARPTSCHIF	0.1212	0.1447	1	Position	144	145	146	147	148	149	150	151	152	153	154	155	156	157	158
							2	Aminoacid	M	G	G	A	Y	I	A	R	P	T	S	C	H	I	F
								Hypervariable region
								AA Frequency in brazilian B			0.990937					0.00302115			0.838369			0.0120846
								AA Frequency in brazilian C			0.921569					0.745098			0.588235			0.27451
								AA Frequency in brazilian F1			0.0357143					0.785714			0.892857			0.0357143
								AA Frequency in world B			0.987269					0.00021732			0.77386			0.0461987
								AA Frequency in world C			0.915068					0.617712			0.320356			0.137141
								AA Frequency in world F1			0.0925926					0.615741			0.416667			0.0740741
ASPpep_14.05	14	5	144 - 158	MGGAYIARPTPCHMF	0.0228	0.1262	1	Position	144	145	146	147	148	149	150	151	152	153	154	155	156	157	158
							2	Aminoacid	M	G	G	A	Y	I	A	R	P	T	P	C	H	M	F
								Hypervariable region
								AA Frequency in brazilian B			0.990937					0.00302115			0.0589124			0.371601
								AA Frequency in brazilian C			0.921569					0.745098			0.294118			0.647059
								AA Frequency in brazilian F1			0.0357143					0.785714			0.0595238			0.880952
								AA Frequency in world B			0.987269					0.00021732			0.057608			0.696222
								AA Frequency in world C			0.915068					0.617712			0.466248			0.820674
								AA Frequency in world F1			0.0925926					0.615741			0.222222			0.62037
ASPpep_14.06	14	6	144 - 158	MGGAYIARPTPCHIF	0.0913	0.2622	1	Position	144	145	146	147	148	149	150	151	152	153	154	155	156	157	158
							2	Aminoacid	M	G	G	A	Y	I	A	R	P	T	P	C	H	I	F
								Hypervariable region
								AA Frequency in brazilian B			0.990937					0.00302115			0.0589124			0.0120846
								AA Frequency in brazilian C			0.921569					0.745098			0.294118			0.27451
								AA Frequency in brazilian F1			0.0357143					0.785714			0.0595238			0.0357143
								AA Frequency in world B			0.987269					0.00021732			0.057608			0.0461987
								AA Frequency in world C			0.915068					0.617712			0.466248			0.137141
								AA Frequency in world F1			0.0925926					0.615741			0.222222			0.0740741
ASPpep_14.07	14	7	144 - 158	MGAAYIARPTSCHMF	0.0006	0.048	1	Position	144	145	146	147	148	149	150	151	152	153	154	155	156	157	158
							2	Aminoacid	M	G	A	A	Y	I	A	R	P	T	S	C	H	M	F
								Hypervariable region
								AA Frequency in brazilian B			0.00302115					0.00302115			0.838369			0.371601
								AA Frequency in brazilian C			0					0.745098			0.588235			0.647059
								AA Frequency in brazilian F1			0.654762					0.785714			0.892857			0.880952
								AA Frequency in world B			0.000344091					0.00021732			0.77386			0.696222
								AA Frequency in world C			0.00624556					0.617712			0.320356			0.820674
								AA Frequency in world F1			0.75					0.615741			0.416667			0.62037
ASPpep_14.08	14	8	144 - 158	MGLAYIARPTSCHMF	0.0016	0.0556	1	Position	144	145	146	147	148	149	150	151	152	153	154	155	156	157	158
							2	Aminoacid	M	G	L	A	Y	I	A	R	P	T	S	C	H	M	F
								Hypervariable region
								AA Frequency in brazilian B			0.00302115					0.00302115			0.838369			0.371601
								AA Frequency in brazilian C			0					0.745098			0.588235			0.647059
								AA Frequency in brazilian F1			0.22619					0.785714			0.892857			0.880952
								AA Frequency in world B			0.00354957					0.00021732			0.77386			0.696222
								AA Frequency in world C			0.00878866					0.617712			0.320356			0.820674
								AA Frequency in world F1			0.0972222					0.615741			0.416667			0.62037
ASPpep_15.01	15	1	155 - 169	CHLFIICFILHGSVI	0.0105	0.1468	1	Position	155	156	157	158	159	160	161	162	163	164	165	166	167	168	169
							2	Aminoacid	C	H	L	F	I	I	C	F	I	L	H	G	S	V	I
								Hypervariable region														V3	V3
								AA Frequency in brazilian B	0.993958	0.996979	0.528701	0.978852	0.761329	0.86858	0.983384	0.89426	0.993958	0.992447	0.971299	0.845921	0.876133	V3	V3
								AA Frequency in brazilian C	1	0.980392	0.0196078	0.901961	0.705882	0.843137	0.980392	0.921569	0.980392	0.960784	1	0.764706	0.176471	V3	V3
								AA Frequency in brazilian F1	0.988095	0.97619	0	0.952381	0.285714	0.940476	0.988095	0.690476	0.75	0.261905	0.738095	0.642857	0.0595238	V3	V3
								AA Frequency in world B	0.99511	0.992629	0.165526	0.989895	0.773081	0.902242	0.99703	0.889819	0.984715	0.989315	0.939911	0.808396	0.905629	V3	V3
								AA Frequency in world C	0.992595	0.987883	0.00938704	0.964359	0.905793	0.883728	0.995662	0.954523	0.980553	0.98418	0.924193	0.600957	0.697558	V3	V3
								AA Frequency in world F1	0.990741	0.972222	0	0.935185	0.50463	0.939815	0.976852	0.861111	0.87963	0.638889	0.875	0.819444	0.282407	V3	V3
ASPpep_15.02	15	2	155 - 169	CHLFTICFILHGSVI	0	0.0911	1	Position	155	156	157	158	159	160	161	162	163	164	165	166	167	168	169
							2	Aminoacid	C	H	L	F	T	I	C	F	I	L	H	G	S	V	I
								Hypervariable region														V3	V3
								AA Frequency in brazilian B			0.528701		0.170695					0.992447			0.876133	V3	V3
								AA Frequency in brazilian C			0.0196078		0.254902					0.960784			0.176471	V3	V3
								AA Frequency in brazilian F1			0		0.666667					0.261905			0.0595238	V3	V3
								AA Frequency in world B			0.165526		0.189757					0.989315			0.905629	V3	V3
								AA Frequency in world C			0.00938704		0.0497027					0.98418			0.697558	V3	V3
								AA Frequency in world F1			0		0.453704					0.638889			0.282407	V3	V3
ASPpep_15.03	15	3	155 - 169	CHMFIICFILHGSVI	0.0084	0.0594	1	Position	155	156	157	158	159	160	161	162	163	164	165	166	167	168	169
							2	Aminoacid	C	H	M	F	I	I	C	F	I	L	H	G	S	V	I
								Hypervariable region														V3	V3
								AA Frequency in brazilian B			0.371601		0.761329					0.992447			0.876133	V3	V3
								AA Frequency in brazilian C			0.647059		0.705882					0.960784			0.176471	V3	V3
								AA Frequency in brazilian F1			0.880952		0.285714					0.261905			0.0595238	V3	V3
								AA Frequency in world B			0.696222		0.773081					0.989315			0.905629	V3	V3
								AA Frequency in world C			0.820674		0.905793					0.98418			0.697558	V3	V3
								AA Frequency in world F1			0.62037		0.50463					0.638889			0.282407	V3	V3
ASPpep_15.04	15	4	155 - 169	CHMFTICFILHGSVI	0.0051	0.0585	1	Position	155	156	157	158	159	160	161	162	163	164	165	166	167	168	169
							2	Aminoacid	C	H	M	F	T	I	C	F	I	L	H	G	S	V	I
								Hypervariable region														V3	V3
								AA Frequency in brazilian B			0.371601		0.170695					0.992447			0.876133	V3	V3
								AA Frequency in brazilian C			0.647059		0.254902					0.960784			0.176471	V3	V3
								AA Frequency in brazilian F1			0.880952		0.666667					0.261905			0.0595238	V3	V3
								AA Frequency in world B			0.696222		0.189757					0.989315			0.905629	V3	V3
								AA Frequency in world C			0.820674		0.0497027					0.98418			0.697558	V3	V3
								AA Frequency in world F1			0.62037		0.453704					0.638889			0.282407	V3	V3
ASPpep_15.05	15	5	155 - 169	CHMFIICFILHGIVI	0.0152	0.0594	1	Position	155	156	157	158	159	160	161	162	163	164	165	166	167	168	169
							2	Aminoacid	C	H	M	F	I	I	C	F	I	L	H	G	I	V	I
								Hypervariable region														V3	V3
								AA Frequency in brazilian B			0.371601		0.761329					0.992447			0.0332326	V3	V3
								AA Frequency in brazilian C			0.647059		0.705882					0.960784			0.745098	V3	V3
								AA Frequency in brazilian F1			0.880952		0.285714					0.261905			0.0238095	V3	V3
								AA Frequency in world B			0.696222		0.773081					0.989315			0.0267666	V3	V3
								AA Frequency in world C			0.820674		0.905793					0.98418			0.191032	V3	V3
								AA Frequency in world F1			0.62037		0.50463					0.638889			0.0185185	V3	V3
ASPpep_15.06	15	6	155 - 169	CHMFTICFILHGIVI	0.0252	0.072	1	Position	155	156	157	158	159	160	161	162	163	164	165	166	167	168	169
							2	Aminoacid	C	H	M	F	T	I	C	F	I	L	H	G	I	V	I
								Hypervariable region														V3	V3
								AA Frequency in brazilian B			0.371601		0.170695					0.992447			0.0332326	V3	V3
								AA Frequency in brazilian C			0.647059		0.254902					0.960784			0.745098	V3	V3
								AA Frequency in brazilian F1			0.880952		0.666667					0.261905			0.0238095	V3	V3
								AA Frequency in world B			0.696222		0.189757					0.989315			0.0267666	V3	V3
								AA Frequency in world C			0.820674		0.0497027					0.98418			0.191032	V3	V3
								AA Frequency in world F1			0.62037		0.453704					0.638889			0.0185185	V3	V3
ASPpep_15.07	15	7	155 - 169	CHIFIICFILHGIVI	0.0335	0.068	1	Position	155	156	157	158	159	160	161	162	163	164	165	166	167	168	169
							2	Aminoacid	C	H	I	F	I	I	C	F	I	L	H	G	I	V	I
								Hypervariable region														V3	V3
								AA Frequency in brazilian B			0.0120846		0.761329					0.992447			0.0332326	V3	V3
								AA Frequency in brazilian C			0.27451		0.705882					0.960784			0.745098	V3	V3
								AA Frequency in brazilian F1			0.0357143		0.285714					0.261905			0.0238095	V3	V3
								AA Frequency in world B			0.0461987		0.773081					0.989315			0.0267666	V3	V3
								AA Frequency in world C			0.137141		0.905793					0.98418			0.191032	V3	V3
								AA Frequency in world F1			0.0740741		0.50463					0.638889			0.0185185	V3	V3
ASPpep_15.08	15	8	155 - 169	CHIFTICFILHGIVI	0.0288	0.1139	1	Position	155	156	157	158	159	160	161	162	163	164	165	166	167	168	169
							2	Aminoacid	C	H	I	F	T	I	C	F	I	L	H	G	I	V	I
								Hypervariable region														V3	V3
								AA Frequency in brazilian B			0.0120846		0.170695					0.992447			0.0332326	V3	V3
								AA Frequency in brazilian C			0.27451		0.254902					0.960784			0.745098	V3	V3
								AA Frequency in brazilian F1			0.0357143		0.666667					0.261905			0.0238095	V3	V3
								AA Frequency in world B			0.0461987		0.189757					0.989315			0.0267666	V3	V3
								AA Frequency in world C			0.137141		0.0497027					0.98418			0.191032	V3	V3
								AA Frequency in world F1			0.0740741		0.453704					0.638889			0.0185185	V3	V3
ASPpep_15.09	15	9	155 - 169	CHMFIICFIRHGRVI	0.2287	0.1568	1	Position	155	156	157	158	159	160	161	162	163	164	165	166	167	168	169
							2	Aminoacid	C	H	M	F	I	I	C	F	I	R	H	G	R	V	I
								Hypervariable region														V3	V3
								AA Frequency in brazilian B			0.371601		0.761329					0			0.0740181	V3	V3
								AA Frequency in brazilian C			0.647059		0.705882					0			0.0392157	V3	V3
								AA Frequency in brazilian F1			0.880952		0.285714					0.416667			0.630952	V3	V3
								AA Frequency in world B			0.696222		0.773081					0.0016299			0.0565033	V3	V3
								AA Frequency in world C			0.820674		0.905793					0.00291709			0.0655223	V3	V3
								AA Frequency in world F1			0.62037		0.50463					0.217593			0.574074	V3	V3
ASPpep_15.10	15	10	155 - 169	CHMFIICFILHGRVI	0.0935	0.0866	1	Position	155	156	157	158	159	160	161	162	163	164	165	166	167	168	169
							2	Aminoacid	C	H	M	F	I	I	C	F	I	L	H	G	R	V	I
								Hypervariable region														V3	V3
								AA Frequency in brazilian B			0.371601		0.761329					0.992447			0.0740181	V3	V3
								AA Frequency in brazilian C			0.647059		0.705882					0.960784			0.0392157	V3	V3
								AA Frequency in brazilian F1			0.880952		0.285714					0.261905			0.630952	V3	V3
								AA Frequency in world B			0.696222		0.773081					0.989315			0.0565033	V3	V3
								AA Frequency in world C			0.820674		0.905793					0.98418			0.0655223	V3	V3
								AA Frequency in world F1			0.62037		0.50463					0.638889			0.574074	V3	V3
ASPpep_15.11	15	11	155 - 169	CHMFTICFIRHGRVI	0.2614	0.1577	1	Position	155	156	157	158	159	160	161	162	163	164	165	166	167	168	169
							2	Aminoacid	C	H	M	F	T	I	C	F	I	R	H	G	R	V	I
								Hypervariable region														V3	V3
								AA Frequency in brazilian B			0.371601		0.170695					0			0.0740181	V3	V3
								AA Frequency in brazilian C			0.647059		0.254902					0			0.0392157	V3	V3
								AA Frequency in brazilian F1			0.880952		0.666667					0.416667			0.630952	V3	V3
								AA Frequency in world B			0.696222		0.189757					0.0016299			0.0565033	V3	V3
								AA Frequency in world C			0.820674		0.0497027					0.00291709			0.0655223	V3	V3
								AA Frequency in world F1			0.62037		0.453704					0.217593			0.574074	V3	V3
ASPpep_15.12	15	12	155 - 169	CHMFTICFILHGRVI	0.08	0.0422	1	Position	155	156	157	158	159	160	161	162	163	164	165	166	167	168	169
							2	Aminoacid	C	H	M	F	T	I	C	F	I	L	H	G	R	V	I
								Hypervariable region														V3	V3
								AA Frequency in brazilian B			0.371601		0.170695					0.992447			0.0740181	V3	V3
								AA Frequency in brazilian C			0.647059		0.254902					0.960784			0.0392157	V3	V3
								AA Frequency in brazilian F1			0.880952		0.666667					0.261905			0.630952	V3	V3
								AA Frequency in world B			0.696222		0.189757					0.989315			0.0565033	V3	V3
								AA Frequency in world C			0.820674		0.0497027					0.98418			0.0655223	V3	V3
								AA Frequency in world F1			0.62037		0.453704					0.638889			0.574074	V3	V3
ASPpep_16.01	16	1	194 - 208	VLLNQVLLNSCVVLQ	0	0.0627	1	Position	195	196	197	198	199	200	201	202	203	204	205	206	207	208	209
							2	Aminoacid	V	L	L	N	Q	V	L	L	N	S	C	V	V	L	Q
								Hypervariable region	V3	V3	V3	V3	V3	V3	V3
								AA Frequency in brazilian B	V3	V3	V3	V3	V3	V3	V3	0.922961	0.9909	0.883	0.542	0.7296	0.9123	0.897	0.992
								AA Frequency in brazilian C	V3	V3	V3	V3	V3	V3	V3	0.941176	0.9803	0.215	0.0392	0.1372	0.9607	0.823	0.9607
								AA Frequency in brazilian F1	V3	V3	V3	V3	V3	V3	V3	0.916667	0.988	0.797	0.0833	0.1904	0.988	0.964	0.977
								AA Frequency in world B	V3	V3	V3	V3	V3	V3	V3	0.935818	0.988	0.8905	0.468	0.7989	0.7298	0.912	0.9903
								AA Frequency in world C	V3	V3	V3	V3	V3	V3	V3	0.910094	0.961	0.494	0.108	0.1293	0.9837	0.914	0.984
								AA Frequency in world F1	V3	V3	V3	V3	V3	V3	V3	0.837963	0.972	0.7175	0.074	0.1574	0.9722	0.912	0.976
ASPpep_16.02	16	2	194 - 208	VLLNQVLLNSCDVLQ	0.1643	0.4269	1	Position	195	196	197	198	199	200	201	202	203	204	205	206	207	208	209
							2	Aminoacid	V	L	L	N	Q	V	L	L	N	S	C	D	V	L	Q
								Hypervariable region	V3	V3	V3	V3	V3	V3
								AA Frequency in brazilian B	V3	V3	V3	V3	V3	V3				0.883	0.542	0.214
								AA Frequency in brazilian C	V3	V3	V3	V3	V3	V3				0.215	0.0392	0.804
								AA Frequency in brazilian F1	V3	V3	V3	V3	V3	V3				0.797	0.0833	0.7261
								AA Frequency in world B	V3	V3	V3	V3	V3	V3				0.8905	0.468	0.1496
								AA Frequency in world C	V3	V3	V3	V3	V3	V3				0.494	0.108	0.8124
								AA Frequency in world F1	V3	V3	V3	V3	V3	V3				0.7175	0.074	0.7824
ASPpep_16.03	16	3	194 - 208	VLLNQVLLNSFVVLQ	0.3013	0.2918	1	Position	195	196	197	198	199	200	201	202	203	204	205	206	207	208	209
							2	Aminoacid	V	L	L	N	Q	V	L	L	N	S	F	V	V	L	Q
								Hypervariable region	V3	V3	V3	V3	V3	V3
								AA Frequency in brazilian B	V3	V3	V3	V3	V3	V3				0.883	0.1767	0.7296
								AA Frequency in brazilian C	V3	V3	V3	V3	V3	V3				0.215	0.137	0.1372
								AA Frequency in brazilian F1	V3	V3	V3	V3	V3	V3				0.797	0.238	0.1904
								AA Frequency in world B	V3	V3	V3	V3	V3	V3				0.8905	0.255	0.7989
								AA Frequency in world C	V3	V3	V3	V3	V3	V3				0.494	0.408	0.1293
								AA Frequency in world F1	V3	V3	V3	V3	V3	V3				0.7175	0.398	0.1574
ASPpep_16.04	16	4	194 - 208	VLLNQVLLNSFDVLQ	0.6351	0.7628	1	Position	195	196	197	198	199	200	201	202	203	204	205	206	207	208	209
							2	Aminoacid	V	L	L	N	Q	V	L	L	N	S	F	D	V	L	Q
								Hypervariable region	V3	V3	V3	V3	V3	V3
								AA Frequency in brazilian B	V3	V3	V3	V3	V3	V3				0.883	0.1767	0.214
								AA Frequency in brazilian C	V3	V3	V3	V3	V3	V3				0.215	0.137	0.804
								AA Frequency in brazilian F1	V3	V3	V3	V3	V3	V3				0.797	0.238	0.7261
								AA Frequency in world B	V3	V3	V3	V3	V3	V3				0.8905	0.255	0.1496
								AA Frequency in world C	V3	V3	V3	V3	V3	V3				0.494	0.408	0.8124
								AA Frequency in world F1	V3	V3	V3	V3	V3	V3				0.7175	0.398	0.7824
ASPpep_16.05	16	5	194 - 208	VLLNQVLLNRLDVLQ	0.3956	0.447	1	Position	195	196	197	198	199	200	201	202	203	204	205	206	207	208	209
							2	Aminoacid	V	L	L	N	Q	V	L	L	N	R	L	D	V	L	Q
								Hypervariable region	V3	V3	V3	V3	V3	V3
								AA Frequency in brazilian B	V3	V3	V3	V3	V3	V3				0.054	0.022	0.214
								AA Frequency in brazilian C	V3	V3	V3	V3	V3	V3				0.686	0.372	0.804
								AA Frequency in brazilian F1	V3	V3	V3	V3	V3	V3				0.1309	0.1309	0.7261
								AA Frequency in world B	V3	V3	V3	V3	V3	V3				0.0174	0.0218	0.1496
								AA Frequency in world C	V3	V3	V3	V3	V3	V3				0.3535	0.116	0.8124
								AA Frequency in world F1	V3	V3	V3	V3	V3	V3				0.055	0.0601	0.7824
ASPpep_16.06	16	6	194 - 208	VLLNQVLLNRPDVLQ	0.2123	0.329	1	Position	195	196	197	198	199	200	201	202	203	204	205	206	207	208	209
							2	Aminoacid	V	L	L	N	Q	V	L	L	N	R	P	D	V	L	Q
								Hypervariable region	V3	V3	V3	V3	V3	V3
								AA Frequency in brazilian B	V3	V3	V3	V3	V3	V3				0.054	0.0332	0.214
								AA Frequency in brazilian C	V3	V3	V3	V3	V3	V3				0.686	0.2549	0.804
								AA Frequency in brazilian F1	V3	V3	V3	V3	V3	V3				0.1309	0.4047	0.7261
								AA Frequency in world B	V3	V3	V3	V3	V3	V3				0.0174	0.0247	0.1496
								AA Frequency in world C	V3	V3	V3	V3	V3	V3				0.3535	0.1941	0.8124
								AA Frequency in world F1	V3	V3	V3	V3	V3	V3				0.055	0.287	0.7824
ASPpep_16.07	16	7	194 - 208	VLLNQVLLNSLDVLQ	0.625	0.4852	1	Position	195	196	197	198	199	200	201	202	203	204	205	206	207	208	209
							2	Aminoacid	V	L	L	N	Q	V	L	L	N	S	L	D	V	L	Q
								Hypervariable region	V3	V3	V3	V3	V3	V3
								AA Frequency in brazilian B	V3	V3	V3	V3	V3	V3				0.883	0.022	0.214
								AA Frequency in brazilian C	V3	V3	V3	V3	V3	V3				0.215	0.372	0.804
								AA Frequency in brazilian F1	V3	V3	V3	V3	V3	V3				0.797	0.1309	0.7261
								AA Frequency in world B	V3	V3	V3	V3	V3	V3				0.8905	0.0218	0.1496
								AA Frequency in world C	V3	V3	V3	V3	V3	V3				0.494	0.116	0.8124
								AA Frequency in world F1	V3	V3	V3	V3	V3	V3				0.7175	0.0601	0.7824
ASPpep_16.08	16	8	194 - 208	VLLNQVLLNSPDVLQ	0.2948	0.554	1	Position	195	196	197	198	199	200	201	202	203	204	205	206	207	208	209
							2	Aminoacid	V	L	L	N	Q	V	L	L	N	S	P	D	V	L	Q
								Hypervariable region	V3	V3	V3	V3	V3	V3
								AA Frequency in brazilian B	V3	V3	V3	V3	V3	V3				0.883	0.0332	0.214
								AA Frequency in brazilian C	V3	V3	V3	V3	V3	V3				0.215	0.2549	0.804
								AA Frequency in brazilian F1	V3	V3	V3	V3	V3	V3				0.797	0.4047	0.7261
								AA Frequency in world B	V3	V3	V3	V3	V3	V3				0.8905	0.0247	0.1496
								AA Frequency in world C	V3	V3	V3	V3	V3	V3				0.494	0.1941	0.8124
								AA Frequency in world F1	V3	V3	V3	V3	V3	V3				0.7175	0.287	0.7824
ASPpep_16.10	16	10	194 - 208	VLLNQVLLNSPVVLQ	0.2841	0.3761	1	Position	195	196	197	198	199	200	201	202	203	204	205	206	207	208	209
							2	Aminoacid	V	L	L	N	Q	V	L	L	N	S	P	V	V	L	Q
								Hypervariable region	V3	V3	V3	V3	V3	V3
								AA Frequency in brazilian B	V3	V3	V3	V3	V3	V3				0.883	0.0332	0.7296
								AA Frequency in brazilian C	V3	V3	V3	V3	V3	V3				0.215	0.2549	0.1372
								AA Frequency in brazilian F1	V3	V3	V3	V3	V3	V3				0.797	0.4047	0.1904
								AA Frequency in world B	V3	V3	V3	V3	V3	V3				0.8905	0.0247	0.7989
								AA Frequency in world C	V3	V3	V3	V3	V3	V3				0.494	0.1941	0.1293
								AA Frequency in world F1	V3	V3	V3	V3	V3	V3				0.7175	0.287	0.1574

## Sheet: Planilha1
Sequence Name	Set	Number	Position	Peptide	IGM	IGG
ASPpep_01.01	1	1	1 - 15	MPQTVSCNRCCCASI	0	0	ASPpep_01.01	1	1	1 - 15	MPQTVSCNRCCCASI	0	0
							ASPpep_01.01	1	1	1 - 15	MPQTVSCNRCCCASI	0	0
							ASPpep_01.01	1	1	1 - 15	MPQTVSCNRCCCASI	0	0
							ASPpep_01.01	1	1	1 - 15	MPQTVSCNRCCCASI	0	0
							ASPpep_01.01	1	1	1 - 15	MPQTVSCNRCCCASI	0	0
							ASPpep_01.01	1	1	1 - 15	MPQTVSCNRCCCASI	0	0
							ASPpep_01.01	1	1	1 - 15	MPQTVSCNRCCCASI	0	0
							ASPpep_01.01	1	1	1 - 15	MPQTVSCNRCCCASI	0	0
							ASPpep_01.01	1	1	1 - 15	MPQTVSCNRCCCASI	0	0
ASPpep_01.02	1	2	1 - 15	MPQTVSCNICCCASI	0	0	ASPpep_01.02	1	2	1 - 15	MPQTVSCNICCCASI	0	0
							ASPpep_01.02	1	2	1 - 15	MPQTVSCNICCCASI	0	0
							ASPpep_01.02	1	2	1 - 15	MPQTVSCNICCCASI	0	0
							ASPpep_01.02	1	2	1 - 15	MPQTVSCNICCCASI	0	0
							ASPpep_01.02	1	2	1 - 15	MPQTVSCNICCCASI	0	0
							ASPpep_01.02	1	2	1 - 15	MPQTVSCNICCCASI	0	0
							ASPpep_01.02	1	2	1 - 15	MPQTVSCNICCCASI	0	0
							ASPpep_01.02	1	2	1 - 15	MPQTVSCNICCCASI	0	0
							ASPpep_01.02	1	2	1 - 15	MPQTVSCNICCCASI	0	0
ASPpep_02.01	2	1	11 - 25	CCASIALSKLFCCCT	0	0	ASPpep_02.01	2	1	11 - 25	CCASIALSKLFCCCT	0	0
							ASPpep_02.01	2	1	11 - 25	CCASIALSKLFCCCT	0	0
							ASPpep_02.01	2	1	11 - 25	CCASIALSKLFCCCT	0	0
							ASPpep_02.01	2	1	11 - 25	CCASIALSKLFCCCT	0	0
							ASPpep_02.01	2	1	11 - 25	CCASIALSKLFCCCT	0	0
							ASPpep_02.01	2	1	11 - 25	CCASIALSKLFCCCT	0	0
							ASPpep_02.01	2	1	11 - 25	CCASIALSKLFCCCT	0	0
							ASPpep_02.01	2	1	11 - 25	CCASIALSKLFCCCT	0	0
							ASPpep_02.01	2	1	11 - 25	CCASIALSKLFCCCT	0	0
ASPpep_02.02	2	2	11 - 25	CCASIALSRLFCCCT	0	0	ASPpep_02.02	2	2	11 - 25	CCASIALSRLFCCCT	0	0
							ASPpep_02.02	2	2	11 - 25	CCASIALSRLFCCCT	0	0
							ASPpep_02.02	2	2	11 - 25	CCASIALSRLFCCCT	0	0
							ASPpep_02.02	2	2	11 - 25	CCASIALSRLFCCCT	0	0
							ASPpep_02.02	2	2	11 - 25	CCASIALSRLFCCCT	0	0
							ASPpep_02.02	2	2	11 - 25	CCASIALSRLFCCCT	0	0
							ASPpep_02.02	2	2	11 - 25	CCASIALSRLFCCCT	0	0
							ASPpep_02.02	2	2	11 - 25	CCASIALSRLFCCCT	0	0
							ASPpep_02.02	2	2	11 - 25	CCASIALSRLFCCCT	0	0
ASPpep_02.03	2	3	11 - 25	CCASIALSKLLCCCT	0	0	ASPpep_02.03	2	3	11 - 25	CCASIALSKLLCCCT	0	0
							ASPpep_02.03	2	3	11 - 25	CCASIALSKLLCCCT	0	0
							ASPpep_02.03	2	3	11 - 25	CCASIALSKLLCCCT	0	0
							ASPpep_02.03	2	3	11 - 25	CCASIALSKLLCCCT	0	0
							ASPpep_02.03	2	3	11 - 25	CCASIALSKLLCCCT	0	0
							ASPpep_02.03	2	3	11 - 25	CCASIALSKLLCCCT	0	0
							ASPpep_02.03	2	3	11 - 25	CCASIALSKLLCCCT	0	0
							ASPpep_02.03	2	3	11 - 25	CCASIALSKLLCCCT	0	0
							ASPpep_02.03	2	3	11 - 25	CCASIALSKLLCCCT	0	0
ASPpep_02.04	2	4	11 - 25	CCASIALSRLLCCCT	0	0	ASPpep_02.04	2	4	11 - 25	CCASIALSRLLCCCT	0	0
							ASPpep_02.04	2	4	11 - 25	CCASIALSRLLCCCT	0	0
							ASPpep_02.04	2	4	11 - 25	CCASIALSRLLCCCT	0	0
							ASPpep_02.04	2	4	11 - 25	CCASIALSRLLCCCT	0	0
							ASPpep_02.04	2	4	11 - 25	CCASIALSRLLCCCT	0	0
							ASPpep_02.04	2	4	11 - 25	CCASIALSRLLCCCT	0	0
							ASPpep_02.04	2	4	11 - 25	CCASIALSRLLCCCT	0	0
							ASPpep_02.04	2	4	11 - 25	CCASIALSRLLCCCT	0	0
							ASPpep_02.04	2	4	11 - 25	CCASIALSRLLCCCT	0	0
ASPpep_03.01	3	1	22 - 36	CCCTIPDNNCLACTV	0	0.0254	ASPpep_03.01	3	1	22 - 36	CCCTIPDNNCLACTV	0	0.0254
							ASPpep_03.01	3	1	22 - 36	CCCTIPDNNCLACTV	0	0.0254
							ASPpep_03.01	3	1	22 - 36	CCCTIPDNNCLACTV	0	0.0254
							ASPpep_03.01	3	1	22 - 36	CCCTIPDNNCLACTV	0	0.0254
							ASPpep_03.01	3	1	22 - 36	CCCTIPDNNCLACTV	0	0.0254
							ASPpep_03.01	3	1	22 - 36	CCCTIPDNNCLACTV	0	0.0254
							ASPpep_03.01	3	1	22 - 36	CCCTIPDNNCLACTV	0	0.0254
							ASPpep_03.01	3	1	22 - 36	CCCTIPDNNCLACTV	0	0.0254
							ASPpep_03.01	3	1	22 - 36	CCCTIPDNNCLACTV	0	0.0254
ASPpep_03.02	3	2	22 - 36	CCCTIPDNNSLACTV	0	0.017	ASPpep_03.02	3	2	22 - 36	CCCTIPDNNSLACTV	0	0.017
							ASPpep_03.02	3	2	22 - 36	CCCTIPDNNSLACTV	0	0.017
							ASPpep_03.02	3	2	22 - 36	CCCTIPDNNSLACTV	0	0.017
							ASPpep_03.02	3	2	22 - 36	CCCTIPDNNSLACTV	0	0.017
							ASPpep_03.02	3	2	22 - 36	CCCTIPDNNSLACTV	0	0.017
							ASPpep_03.02	3	2	22 - 36	CCCTIPDNNSLACTV	0	0.017
							ASPpep_03.02	3	2	22 - 36	CCCTIPDNNSLACTV	0	0.017
							ASPpep_03.02	3	2	22 - 36	CCCTIPDNNSLACTV	0	0.017
							ASPpep_03.02	3	2	22 - 36	CCCTIPDNNSLACTV	0	0.017
ASPpep_04.01	4	1	32 - 46	LACTVSVINAAPIVL	0.0852	0.1292	ASPpep_04.01	4	1	32 - 46	LACTVSVINAAPIVL	0.0852	0.1292
							ASPpep_04.01	4	1	32 - 46	LACTVSVINAAPIVL	0.0852	0.1292
							ASPpep_04.01	4	1	32 - 46	LACTVSVINAAPIVL	0.0852	0.1292
							ASPpep_04.01	4	1	32 - 46	LACTVSVINAAPIVL	0.0852	0.1292
							ASPpep_04.01	4	1	32 - 46	LACTVSVINAAPIVL	0.0852	0.1292
							ASPpep_04.01	4	1	32 - 46	LACTVSVINAAPIVL	0.0852	0.1292
							ASPpep_04.01	4	1	32 - 46	LACTVSVINAAPIVL	0.0852	0.1292
							ASPpep_04.01	4	1	32 - 46	LACTVSVINAAPIVL	0.0852	0.1292
							ASPpep_04.01	4	1	32 - 46	LACTVSVINAAPIVL	0.0852	0.1292
ASPpep_04.02	4	2	32 - 46	LACTVSVTNAAPIVL	0.1158	0.1415	ASPpep_04.02	4	2	32 - 46	LACTVSVTNAAPIVL	0.1158	0.1415
							ASPpep_04.02	4	2	32 - 46	LACTVSVTNAAPIVL	0.1158	0.1415
							ASPpep_04.02	4	2	32 - 46	LACTVSVTNAAPIVL	0.1158	0.1415
							ASPpep_04.02	4	2	32 - 46	LACTVSVTNAAPIVL	0.1158	0.1415
							ASPpep_04.02	4	2	32 - 46	LACTVSVTNAAPIVL	0.1158	0.1415
							ASPpep_04.02	4	2	32 - 46	LACTVSVTNAAPIVL	0.1158	0.1415
							ASPpep_04.02	4	2	32 - 46	LACTVSVTNAAPIVL	0.1158	0.1415
							ASPpep_04.02	4	2	32 - 46	LACTVSVTNAAPIVL	0.1158	0.1415
							ASPpep_04.02	4	2	32 - 46	LACTVSVTNAAPIVL	0.1158	0.1415
ASPpep_04.03	4	3	32 - 46	LACTVSVSNAAPIVL	0.0824	0.0869	ASPpep_04.03	4	3	32 - 46	LACTVSVSNAAPIVL	0.0824	0.0869
							ASPpep_04.03	4	3	32 - 46	LACTVSVSNAAPIVL	0.0824	0.0869
							ASPpep_04.03	4	3	32 - 46	LACTVSVSNAAPIVL	0.0824	0.0869
							ASPpep_04.03	4	3	32 - 46	LACTVSVSNAAPIVL	0.0824	0.0869
							ASPpep_04.03	4	3	32 - 46	LACTVSVSNAAPIVL	0.0824	0.0869
							ASPpep_04.03	4	3	32 - 46	LACTVSVSNAAPIVL	0.0824	0.0869
							ASPpep_04.03	4	3	32 - 46	LACTVSVSNAAPIVL	0.0824	0.0869
							ASPpep_04.03	4	3	32 - 46	LACTVSVSNAAPIVL	0.0824	0.0869
							ASPpep_04.03	4	3	32 - 46	LACTVSVSNAAPIVL	0.0824	0.0869
ASPpep_05.01	5	1	41 - 55	AAPIVLPANPKNPRN	0.2298	0.4364	ASPpep_05.01	5	1	41 - 55	AAPIVLPANPKNPRN	0.2298	0.4364
							ASPpep_05.01	5	1	41 - 55	AAPIVLPANPKNPRN	0.2298	0.4364
							ASPpep_05.01	5	1	41 - 55	AAPIVLPANPKNPRN	0.2298	0.4364
							ASPpep_05.01	5	1	41 - 55	AAPIVLPANPKNPRN	0.2298	0.4364
							ASPpep_05.01	5	1	41 - 55	AAPIVLPANPKNPRN	0.2298	0.4364
							ASPpep_05.01	5	1	41 - 55	AAPIVLPANPKNPRN	0.2298	0.4364
							ASPpep_05.01	5	1	41 - 55	AAPIVLPANPKNPRN	0.2298	0.4364
							ASPpep_05.01	5	1	41 - 55	AAPIVLPANPKNPRN	0.2298	0.4364
							ASPpep_05.01	5	1	41 - 55	AAPIVLPANPKNPRN	0.2298	0.4364
ASPpep_05.02	5	2	41 - 55	AAPIVLPANLKNPRN	0.2736	0.3625	ASPpep_05.02	5	2	41 - 55	AAPIVLPANLKNPRN	0.2736	0.3625
							ASPpep_05.02	5	2	41 - 55	AAPIVLPANLKNPRN	0.2736	0.3625
							ASPpep_05.02	5	2	41 - 55	AAPIVLPANLKNPRN	0.2736	0.3625
							ASPpep_05.02	5	2	41 - 55	AAPIVLPANLKNPRN	0.2736	0.3625
							ASPpep_05.02	5	2	41 - 55	AAPIVLPANLKNPRN	0.2736	0.3625
							ASPpep_05.02	5	2	41 - 55	AAPIVLPANLKNPRN	0.2736	0.3625
							ASPpep_05.02	5	2	41 - 55	AAPIVLPANLKNPRN	0.2736	0.3625
							ASPpep_05.02	5	2	41 - 55	AAPIVLPANLKNPRN	0.2736	0.3625
							ASPpep_05.02	5	2	41 - 55	AAPIVLPANLKNPRN	0.2736	0.3625
ASPpep_06.01	6	1	51 - 65	KNPRNIAPSPTALFS	0.2351	0.1891	ASPpep_06.01	6	1	51 - 65	KNPRNIAPSPTALFS	0.2351	0.1891
							ASPpep_06.01	6	1	51 - 65	KNPRNIAPSPTALFS	0.2351	0.1891
							ASPpep_06.01	6	1	51 - 65	KNPRNIAPSPTALFS	0.2351	0.1891
							ASPpep_06.01	6	1	51 - 65	KNPRNIAPSPTALFS	0.2351	0.1891
							ASPpep_06.01	6	1	51 - 65	KNPRNIAPSPTALFS	0.2351	0.1891
							ASPpep_06.01	6	1	51 - 65	KNPRNIAPSPTALFS	0.2351	0.1891
							ASPpep_06.01	6	1	51 - 65	KNPRNIAPSPTALFS	0.2351	0.1891
							ASPpep_06.01	6	1	51 - 65	KNPRNIAPSPTALFS	0.2351	0.1891
							ASPpep_06.01	6	1	51 - 65	KNPRNIAPSPTALFS	0.2351	0.1891
ASPpep_06.02	6	2	51 - 65	KNPRNIAPIPTALFS	0.2254	0.183	ASPpep_06.02	6	2	51 - 65	KNPRNIAPIPTALFS	0.2254	0.183
							ASPpep_06.02	6	2	51 - 65	KNPRNIAPIPTALFS	0.2254	0.183
							ASPpep_06.02	6	2	51 - 65	KNPRNIAPIPTALFS	0.2254	0.183
							ASPpep_06.02	6	2	51 - 65	KNPRNIAPIPTALFS	0.2254	0.183
							ASPpep_06.02	6	2	51 - 65	KNPRNIAPIPTALFS	0.2254	0.183
							ASPpep_06.02	6	2	51 - 65	KNPRNIAPIPTALFS	0.2254	0.183
							ASPpep_06.02	6	2	51 - 65	KNPRNIAPIPTALFS	0.2254	0.183
							ASPpep_06.02	6	2	51 - 65	KNPRNIAPIPTALFS	0.2254	0.183
							ASPpep_06.02	6	2	51 - 65	KNPRNIAPIPTALFS	0.2254	0.183
ASPpep_06.03	6	3	51 - 65	KNPRNIAPVPTALFS	0.1846	0.1543	ASPpep_06.03	6	3	51 - 65	KNPRNIAPVPTALFS	0.1846	0.1543
							ASPpep_06.03	6	3	51 - 65	KNPRNIAPVPTALFS	0.1846	0.1543
							ASPpep_06.03	6	3	51 - 65	KNPRNIAPVPTALFS	0.1846	0.1543
							ASPpep_06.03	6	3	51 - 65	KNPRNIAPVPTALFS	0.1846	0.1543
							ASPpep_06.03	6	3	51 - 65	KNPRNIAPVPTALFS	0.1846	0.1543
							ASPpep_06.03	6	3	51 - 65	KNPRNIAPVPTALFS	0.1846	0.1543
							ASPpep_06.03	6	3	51 - 65	KNPRNIAPVPTALFS	0.1846	0.1543
							ASPpep_06.03	6	3	51 - 65	KNPRNIAPVPTALFS	0.1846	0.1543
							ASPpep_06.03	6	3	51 - 65	KNPRNIAPVPTALFS	0.1846	0.1543
ASPpep_06.04	6	4	51 - 65	KNPRNTAPSPTALFS	0.152	0.1998	ASPpep_06.04	6	4	51 - 65	KNPRNTAPSPTALFS	0.152	0.1998
							ASPpep_06.04	6	4	51 - 65	KNPRNTAPSPTALFS	0.152	0.1998
							ASPpep_06.04	6	4	51 - 65	KNPRNTAPSPTALFS	0.152	0.1998
							ASPpep_06.04	6	4	51 - 65	KNPRNTAPSPTALFS	0.152	0.1998
							ASPpep_06.04	6	4	51 - 65	KNPRNTAPSPTALFS	0.152	0.1998
							ASPpep_06.04	6	4	51 - 65	KNPRNTAPSPTALFS	0.152	0.1998
							ASPpep_06.04	6	4	51 - 65	KNPRNTAPSPTALFS	0.152	0.1998
							ASPpep_06.04	6	4	51 - 65	KNPRNTAPSPTALFS	0.152	0.1998
							ASPpep_06.04	6	4	51 - 65	KNPRNTAPSPTALFS	0.152	0.1998
ASPpep_06.05	6	5	51 - 65	KNPRNTAPIPTALFS	0.1596	0.1299	ASPpep_06.05	6	5	51 - 65	KNPRNTAPIPTALFS	0.1596	0.1299
							ASPpep_06.05	6	5	51 - 65	KNPRNTAPIPTALFS	0.1596	0.1299
							ASPpep_06.05	6	5	51 - 65	KNPRNTAPIPTALFS	0.1596	0.1299
							ASPpep_06.05	6	5	51 - 65	KNPRNTAPIPTALFS	0.1596	0.1299
							ASPpep_06.05	6	5	51 - 65	KNPRNTAPIPTALFS	0.1596	0.1299
							ASPpep_06.05	6	5	51 - 65	KNPRNTAPIPTALFS	0.1596	0.1299
							ASPpep_06.05	6	5	51 - 65	KNPRNTAPIPTALFS	0.1596	0.1299
							ASPpep_06.05	6	5	51 - 65	KNPRNTAPIPTALFS	0.1596	0.1299
							ASPpep_06.05	6	5	51 - 65	KNPRNTAPIPTALFS	0.1596	0.1299
ASPpep_06.06	6	6	51 - 65	KNPRNTAPVPTALFS	0.1456	0.2224	ASPpep_06.06	6	6	51 - 65	KNPRNTAPVPTALFS	0.1456	0.2224
							ASPpep_06.06	6	6	51 - 65	KNPRNTAPVPTALFS	0.1456	0.2224
							ASPpep_06.06	6	6	51 - 65	KNPRNTAPVPTALFS	0.1456	0.2224
							ASPpep_06.06	6	6	51 - 65	KNPRNTAPVPTALFS	0.1456	0.2224
							ASPpep_06.06	6	6	51 - 65	KNPRNTAPVPTALFS	0.1456	0.2224
							ASPpep_06.06	6	6	51 - 65	KNPRNTAPVPTALFS	0.1456	0.2224
							ASPpep_06.06	6	6	51 - 65	KNPRNTAPVPTALFS	0.1456	0.2224
							ASPpep_06.06	6	6	51 - 65	KNPRNTAPVPTALFS	0.1456	0.2224
							ASPpep_06.06	6	6	51 - 65	KNPRNTAPVPTALFS	0.1456	0.2224
ASPpep_06.07	6	7	51 - 65	KNPRNKAPIPTALFS	0.2238	0.2511	ASPpep_06.07	6	7	51 - 65	KNPRNKAPIPTALFS	0.2238	0.2511
							ASPpep_06.07	6	7	51 - 65	KNPRNKAPIPTALFS	0.2238	0.2511
							ASPpep_06.07	6	7	51 - 65	KNPRNKAPIPTALFS	0.2238	0.2511
							ASPpep_06.07	6	7	51 - 65	KNPRNKAPIPTALFS	0.2238	0.2511
							ASPpep_06.07	6	7	51 - 65	KNPRNKAPIPTALFS	0.2238	0.2511
							ASPpep_06.07	6	7	51 - 65	KNPRNKAPIPTALFS	0.2238	0.2511
							ASPpep_06.07	6	7	51 - 65	KNPRNKAPIPTALFS	0.2238	0.2511
							ASPpep_06.07	6	7	51 - 65	KNPRNKAPIPTALFS	0.2238	0.2511
							ASPpep_06.07	6	7	51 - 65	KNPRNKAPIPTALFS	0.2238	0.2511
ASPpep_06.08	6	8	51 - 65	KNPRNKAPSPTALFS	0.1547	0.3208	ASPpep_06.08	6	8	51 - 65	KNPRNKAPSPTALFS	0.1547	0.3208
							ASPpep_06.08	6	8	51 - 65	KNPRNKAPSPTALFS	0.1547	0.3208
							ASPpep_06.08	6	8	51 - 65	KNPRNKAPSPTALFS	0.1547	0.3208
							ASPpep_06.08	6	8	51 - 65	KNPRNKAPSPTALFS	0.1547	0.3208
							ASPpep_06.08	6	8	51 - 65	KNPRNKAPSPTALFS	0.1547	0.3208
							ASPpep_06.08	6	8	51 - 65	KNPRNKAPSPTALFS	0.1547	0.3208
							ASPpep_06.08	6	8	51 - 65	KNPRNKAPSPTALFS	0.1547	0.3208
							ASPpep_06.08	6	8	51 - 65	KNPRNKAPSPTALFS	0.1547	0.3208
							ASPpep_06.08	6	8	51 - 65	KNPRNKAPSPTALFS	0.1547	0.3208
ASPpep_07.01	7	1	62 - 76	TALFSLCTTLLFALV	0	0.0896	ASPpep_07.01	7	1	62 - 76	TALFSLCTTLLFALV	0	0.0896
							ASPpep_07.01	7	1	62 - 76	TALFSLCTTLLFALV	0	0.0896
							ASPpep_07.01	7	1	62 - 76	TALFSLCTTLLFALV	0	0.0896
							ASPpep_07.01	7	1	62 - 76	TALFSLCTTLLFALV	0	0.0896
							ASPpep_07.01	7	1	62 - 76	TALFSLCTTLLFALV	0	0.0896
							ASPpep_07.01	7	1	62 - 76	TALFSLCTTLLFALV	0	0.0896
							ASPpep_07.01	7	1	62 - 76	TALFSLCTTLLFALV	0	0.0896
							ASPpep_07.01	7	1	62 - 76	TALFSLCTTLLFALV	0	0.0896
							ASPpep_07.01	7	1	62 - 76	TALFSLCTTLLFALV	0	0.0896
ASPpep_07.02	7	2	62 - 76	TALFSLCTTLLLALV	0	0.0958	ASPpep_07.02	7	2	62 - 76	TALFSLCTTLLLALV	0	0.0958
							ASPpep_07.02	7	2	62 - 76	TALFSLCTTLLLALV	0	0.0958
							ASPpep_07.02	7	2	62 - 76	TALFSLCTTLLLALV	0	0.0958
							ASPpep_07.02	7	2	62 - 76	TALFSLCTTLLLALV	0	0.0958
							ASPpep_07.02	7	2	62 - 76	TALFSLCTTLLLALV	0	0.0958
							ASPpep_07.02	7	2	62 - 76	TALFSLCTTLLLALV	0	0.0958
							ASPpep_07.02	7	2	62 - 76	TALFSLCTTLLLALV	0	0.0958
							ASPpep_07.02	7	2	62 - 76	TALFSLCTTLLLALV	0	0.0958
							ASPpep_07.02	7	2	62 - 76	TALFSLCTTLLLALV	0	0.0958
ASPpep_07.03	7	3	62 - 76	TALFSLSTTLLFALV	0.0636	0.2595	ASPpep_07.03	7	3	62 - 76	TALFSLSTTLLFALV	0.0636	0.2595
							ASPpep_07.03	7	3	62 - 76	TALFSLSTTLLFALV	0.0636	0.2595
							ASPpep_07.03	7	3	62 - 76	TALFSLSTTLLFALV	0.0636	0.2595
							ASPpep_07.03	7	3	62 - 76	TALFSLSTTLLFALV	0.0636	0.2595
							ASPpep_07.03	7	3	62 - 76	TALFSLSTTLLFALV	0.0636	0.2595
							ASPpep_07.03	7	3	62 - 76	TALFSLSTTLLFALV	0.0636	0.2595
							ASPpep_07.03	7	3	62 - 76	TALFSLSTTLLFALV	0.0636	0.2595
							ASPpep_07.03	7	3	62 - 76	TALFSLSTTLLFALV	0.0636	0.2595
							ASPpep_07.03	7	3	62 - 76	TALFSLSTTLLFALV	0.0636	0.2595
ASPpep_07.04	7	4	62 - 76	TALFSLSTTLLFASV	0.1506	0.2406	ASPpep_07.04	7	4	62 - 76	TALFSLSTTLLFASV	0.1506	0.2406
							ASPpep_07.04	7	4	62 - 76	TALFSLSTTLLFASV	0.1506	0.2406
							ASPpep_07.04	7	4	62 - 76	TALFSLSTTLLFASV	0.1506	0.2406
							ASPpep_07.04	7	4	62 - 76	TALFSLSTTLLFASV	0.1506	0.2406
							ASPpep_07.04	7	4	62 - 76	TALFSLSTTLLFASV	0.1506	0.2406
							ASPpep_07.04	7	4	62 - 76	TALFSLSTTLLFASV	0.1506	0.2406
							ASPpep_07.04	7	4	62 - 76	TALFSLSTTLLFASV	0.1506	0.2406
							ASPpep_07.04	7	4	62 - 76	TALFSLSTTLLFASV	0.1506	0.2406
							ASPpep_07.04	7	4	62 - 76	TALFSLSTTLLFASV	0.1506	0.2406
ASPpep_07.05	7	5	62 - 76	TALFSLFTTCLFALV	0	0.0212	ASPpep_07.05	7	5	62 - 76	TALFSLFTTCLFALV	0	0.0212
							ASPpep_07.05	7	5	62 - 76	TALFSLFTTCLFALV	0	0.0212
							ASPpep_07.05	7	5	62 - 76	TALFSLFTTCLFALV	0	0.0212
							ASPpep_07.05	7	5	62 - 76	TALFSLFTTCLFALV	0	0.0212
							ASPpep_07.05	7	5	62 - 76	TALFSLFTTCLFALV	0	0.0212
							ASPpep_07.05	7	5	62 - 76	TALFSLFTTCLFALV	0	0.0212
							ASPpep_07.05	7	5	62 - 76	TALFSLFTTCLFALV	0	0.0212
							ASPpep_07.05	7	5	62 - 76	TALFSLFTTCLFALV	0	0.0212
							ASPpep_07.05	7	5	62 - 76	TALFSLFTTCLFALV	0	0.0212
ASPpep_07.06	7	6	62 - 76	TALFSLFTTGLFALV	0.1713	0.138	ASPpep_07.06	7	6	62 - 76	TALFSLFTTGLFALV	0.1713	0.138
							ASPpep_07.06	7	6	62 - 76	TALFSLFTTGLFALV	0.1713	0.138
							ASPpep_07.06	7	6	62 - 76	TALFSLFTTGLFALV	0.1713	0.138
							ASPpep_07.06	7	6	62 - 76	TALFSLFTTGLFALV	0.1713	0.138
							ASPpep_07.06	7	6	62 - 76	TALFSLFTTGLFALV	0.1713	0.138
							ASPpep_07.06	7	6	62 - 76	TALFSLFTTGLFALV	0.1713	0.138
							ASPpep_07.06	7	6	62 - 76	TALFSLFTTGLFALV	0.1713	0.138
							ASPpep_07.06	7	6	62 - 76	TALFSLFTTGLFALV	0.1713	0.138
							ASPpep_07.06	7	6	62 - 76	TALFSLFTTGLFALV	0.1713	0.138
ASPpep_07.07	7	7	62 - 76	TALFSLFTTRLFALV	1	0.2839	ASPpep_07.07	7	7	62 - 76	TALFSLFTTRLFALV	1	0.2839
							ASPpep_07.07	7	7	62 - 76	TALFSLFTTRLFALV	1	0.2839
							ASPpep_07.07	7	7	62 - 76	TALFSLFTTRLFALV	1	0.2839
							ASPpep_07.07	7	7	62 - 76	TALFSLFTTRLFALV	1	0.2839
							ASPpep_07.07	7	7	62 - 76	TALFSLFTTRLFALV	1	0.2839
							ASPpep_07.07	7	7	62 - 76	TALFSLFTTRLFALV	1	0.2839
							ASPpep_07.07	7	7	62 - 76	TALFSLFTTRLFALV	1	0.2839
							ASPpep_07.07	7	7	62 - 76	TALFSLFTTRLFALV	1	0.2839
							ASPpep_07.07	7	7	62 - 76	TALFSLFTTRLFALV	1	0.2839
ASPpep_07.08	7	8	62 - 76	TALFSLCTTCLFALV	0	0	ASPpep_07.08	7	8	62 - 76	TALFSLCTTCLFALV	0	0
							ASPpep_07.08	7	8	62 - 76	TALFSLCTTCLFALV	0	0
							ASPpep_07.08	7	8	62 - 76	TALFSLCTTCLFALV	0	0
							ASPpep_07.08	7	8	62 - 76	TALFSLCTTCLFALV	0	0
							ASPpep_07.08	7	8	62 - 76	TALFSLCTTCLFALV	0	0
							ASPpep_07.08	7	8	62 - 76	TALFSLCTTCLFALV	0	0
							ASPpep_07.08	7	8	62 - 76	TALFSLCTTCLFALV	0	0
							ASPpep_07.08	7	8	62 - 76	TALFSLCTTCLFALV	0	0
							ASPpep_07.08	7	8	62 - 76	TALFSLCTTCLFALV	0	0
ASPpep_07.09	7	9	62 - 76	TALFSLCTTGLFALV	0.0371	0.0391	ASPpep_07.09	7	9	62 - 76	TALFSLCTTGLFALV	0.0371	0.0391
							ASPpep_07.09	7	9	62 - 76	TALFSLCTTGLFALV	0.0371	0.0391
							ASPpep_07.09	7	9	62 - 76	TALFSLCTTGLFALV	0.0371	0.0391
							ASPpep_07.09	7	9	62 - 76	TALFSLCTTGLFALV	0.0371	0.0391
							ASPpep_07.09	7	9	62 - 76	TALFSLCTTGLFALV	0.0371	0.0391
							ASPpep_07.09	7	9	62 - 76	TALFSLCTTGLFALV	0.0371	0.0391
							ASPpep_07.09	7	9	62 - 76	TALFSLCTTGLFALV	0.0371	0.0391
							ASPpep_07.09	7	9	62 - 76	TALFSLCTTGLFALV	0.0371	0.0391
							ASPpep_07.09	7	9	62 - 76	TALFSLCTTGLFALV	0.0371	0.0391
ASPpep_07.10	7	10	62 - 76	TALFSLCTTRLFALV	0.1123	0.0679	ASPpep_07.10	7	10	62 - 76	TALFSLCTTRLFALV	0.1123	0.0679
							ASPpep_07.10	7	10	62 - 76	TALFSLCTTRLFALV	0.1123	0.0679
							ASPpep_07.10	7	10	62 - 76	TALFSLCTTRLFALV	0.1123	0.0679
							ASPpep_07.10	7	10	62 - 76	TALFSLCTTRLFALV	0.1123	0.0679
							ASPpep_07.10	7	10	62 - 76	TALFSLCTTRLFALV	0.1123	0.0679
							ASPpep_07.10	7	10	62 - 76	TALFSLCTTRLFALV	0.1123	0.0679
							ASPpep_07.10	7	10	62 - 76	TALFSLCTTRLFALV	0.1123	0.0679
							ASPpep_07.10	7	10	62 - 76	TALFSLCTTRLFALV	0.1123	0.0679
							ASPpep_07.10	7	10	62 - 76	TALFSLCTTRLFALV	0.1123	0.0679
ASPpep_07.11	7	11	62 - 76	TALFSLLTTCLFALV	0	0	ASPpep_07.11	7	11	62 - 76	TALFSLLTTCLFALV	0	0
							ASPpep_07.11	7	11	62 - 76	TALFSLLTTCLFALV	0	0
							ASPpep_07.11	7	11	62 - 76	TALFSLLTTCLFALV	0	0
							ASPpep_07.11	7	11	62 - 76	TALFSLLTTCLFALV	0	0
							ASPpep_07.11	7	11	62 - 76	TALFSLLTTCLFALV	0	0
							ASPpep_07.11	7	11	62 - 76	TALFSLLTTCLFALV	0	0
							ASPpep_07.11	7	11	62 - 76	TALFSLLTTCLFALV	0	0
							ASPpep_07.11	7	11	62 - 76	TALFSLLTTCLFALV	0	0
							ASPpep_07.11	7	11	62 - 76	TALFSLLTTCLFALV	0	0
ASPpep_07.12	7	12	62 - 76	TALFSLLTTGLFALV	0.1755	0.1549	ASPpep_07.12	7	12	62 - 76	TALFSLLTTGLFALV	0.1755	0.1549
							ASPpep_07.12	7	12	62 - 76	TALFSLLTTGLFALV	0.1755	0.1549
							ASPpep_07.12	7	12	62 - 76	TALFSLLTTGLFALV	0.1755	0.1549
							ASPpep_07.12	7	12	62 - 76	TALFSLLTTGLFALV	0.1755	0.1549
							ASPpep_07.12	7	12	62 - 76	TALFSLLTTGLFALV	0.1755	0.1549
							ASPpep_07.12	7	12	62 - 76	TALFSLLTTGLFALV	0.1755	0.1549
							ASPpep_07.12	7	12	62 - 76	TALFSLLTTGLFALV	0.1755	0.1549
							ASPpep_07.12	7	12	62 - 76	TALFSLLTTGLFALV	0.1755	0.1549
							ASPpep_07.12	7	12	62 - 76	TALFSLLTTGLFALV	0.1755	0.1549
ASPpep_07.13	7	13	62 - 76	TALFSLLTTRLFALV	0.8081	0.2507	ASPpep_07.13	7	13	62 - 76	TALFSLLTTRLFALV	0.8081	0.2507
							ASPpep_07.13	7	13	62 - 76	TALFSLLTTRLFALV	0.8081	0.2507
							ASPpep_07.13	7	13	62 - 76	TALFSLLTTRLFALV	0.8081	0.2507
							ASPpep_07.13	7	13	62 - 76	TALFSLLTTRLFALV	0.8081	0.2507
							ASPpep_07.13	7	13	62 - 76	TALFSLLTTRLFALV	0.8081	0.2507
							ASPpep_07.13	7	13	62 - 76	TALFSLLTTRLFALV	0.8081	0.2507
							ASPpep_07.13	7	13	62 - 76	TALFSLLTTRLFALV	0.8081	0.2507
							ASPpep_07.13	7	13	62 - 76	TALFSLLTTRLFALV	0.8081	0.2507
							ASPpep_07.13	7	13	62 - 76	TALFSLLTTRLFALV	0.8081	0.2507
ASPpep_08.01	8	1	73 - 87	LFALVGATPNGSIFT	0.2638	0.2912	ASPpep_08.01	8	1	73 - 87	LFALVGATPNGSIFT	0.2638	0.2912
							ASPpep_08.01	8	1	73 - 87	LFALVGATPNGSIFT	0.2638	0.2912
							ASPpep_08.01	8	1	73 - 87	LFALVGATPNGSIFT	0.2638	0.2912
							ASPpep_08.01	8	1	73 - 87	LFALVGATPNGSIFT	0.2638	0.2912
							ASPpep_08.01	8	1	73 - 87	LFALVGATPNGSIFT	0.2638	0.2912
							ASPpep_08.01	8	1	73 - 87	LFALVGATPNGSIFT	0.2638	0.2912
							ASPpep_08.01	8	1	73 - 87	LFALVGATPNGSIFT	0.2638	0.2912
							ASPpep_08.01	8	1	73 - 87	LFALVGATPNGSIFT	0.2638	0.2912
							ASPpep_08.01	8	1	73 - 87	LFALVGATPNGSIFT	0.2638	0.2912
ASPpep_08.02	8	2	73 - 87	LFALVGATPNGSILT	0.3097	0.1335	ASPpep_08.02	8	2	73 - 87	LFALVGATPNGSILT	0.3097	0.1335
							ASPpep_08.02	8	2	73 - 87	LFALVGATPNGSILT	0.3097	0.1335
							ASPpep_08.02	8	2	73 - 87	LFALVGATPNGSILT	0.3097	0.1335
							ASPpep_08.02	8	2	73 - 87	LFALVGATPNGSILT	0.3097	0.1335
							ASPpep_08.02	8	2	73 - 87	LFALVGATPNGSILT	0.3097	0.1335
							ASPpep_08.02	8	2	73 - 87	LFALVGATPNGSILT	0.3097	0.1335
							ASPpep_08.02	8	2	73 - 87	LFALVGATPNGSILT	0.3097	0.1335
							ASPpep_08.02	8	2	73 - 87	LFALVGATPNGSILT	0.3097	0.1335
							ASPpep_08.02	8	2	73 - 87	LFALVGATPNGSILT	0.3097	0.1335
ASPpep_08.03	8	3	73 - 87	LFALVGAIPNGSIFT	0.295	0.1546	ASPpep_08.03	8	3	73 - 87	LFALVGAIPNGSIFT	0.295	0.1546
							ASPpep_08.03	8	3	73 - 87	LFALVGAIPNGSIFT	0.295	0.1546
							ASPpep_08.03	8	3	73 - 87	LFALVGAIPNGSIFT	0.295	0.1546
							ASPpep_08.03	8	3	73 - 87	LFALVGAIPNGSIFT	0.295	0.1546
							ASPpep_08.03	8	3	73 - 87	LFALVGAIPNGSIFT	0.295	0.1546
							ASPpep_08.03	8	3	73 - 87	LFALVGAIPNGSIFT	0.295	0.1546
							ASPpep_08.03	8	3	73 - 87	LFALVGAIPNGSIFT	0.295	0.1546
							ASPpep_08.03	8	3	73 - 87	LFALVGAIPNGSIFT	0.295	0.1546
							ASPpep_08.03	8	3	73 - 87	LFALVGAIPNGSIFT	0.295	0.1546
ASPpep_08.04	8	4	73 - 87	LFALVGAIPNGSILT	0.2544	0.0908	ASPpep_08.04	8	4	73 - 87	LFALVGAIPNGSILT	0.2544	0.0908
							ASPpep_08.04	8	4	73 - 87	LFALVGAIPNGSILT	0.2544	0.0908
							ASPpep_08.04	8	4	73 - 87	LFALVGAIPNGSILT	0.2544	0.0908
							ASPpep_08.04	8	4	73 - 87	LFALVGAIPNGSILT	0.2544	0.0908
							ASPpep_08.04	8	4	73 - 87	LFALVGAIPNGSILT	0.2544	0.0908
							ASPpep_08.04	8	4	73 - 87	LFALVGAIPNGSILT	0.2544	0.0908
							ASPpep_08.04	8	4	73 - 87	LFALVGAIPNGSILT	0.2544	0.0908
							ASPpep_08.04	8	4	73 - 87	LFALVGAIPNGSILT	0.2544	0.0908
							ASPpep_08.04	8	4	73 - 87	LFALVGAIPNGSILT	0.2544	0.0908
ASPpep_08.05	8	5	73 - 87	LLALVGATPNGSIFT	0.3073	0.221	ASPpep_08.05	8	5	73 - 87	LLALVGATPNGSIFT	0.3073	0.221
							ASPpep_08.05	8	5	73 - 87	LLALVGATPNGSIFT	0.3073	0.221
							ASPpep_08.05	8	5	73 - 87	LLALVGATPNGSIFT	0.3073	0.221
							ASPpep_08.05	8	5	73 - 87	LLALVGATPNGSIFT	0.3073	0.221
							ASPpep_08.05	8	5	73 - 87	LLALVGATPNGSIFT	0.3073	0.221
							ASPpep_08.05	8	5	73 - 87	LLALVGATPNGSIFT	0.3073	0.221
							ASPpep_08.05	8	5	73 - 87	LLALVGATPNGSIFT	0.3073	0.221
							ASPpep_08.05	8	5	73 - 87	LLALVGATPNGSIFT	0.3073	0.221
							ASPpep_08.05	8	5	73 - 87	LLALVGATPNGSIFT	0.3073	0.221
ASPpep_08.06	8	6	73 - 87	LLALVGATPNGSILT	0.2267	0.1202	ASPpep_08.06	8	6	73 - 87	LLALVGATPNGSILT	0.2267	0.1202
							ASPpep_08.06	8	6	73 - 87	LLALVGATPNGSILT	0.2267	0.1202
							ASPpep_08.06	8	6	73 - 87	LLALVGATPNGSILT	0.2267	0.1202
							ASPpep_08.06	8	6	73 - 87	LLALVGATPNGSILT	0.2267	0.1202
							ASPpep_08.06	8	6	73 - 87	LLALVGATPNGSILT	0.2267	0.1202
							ASPpep_08.06	8	6	73 - 87	LLALVGATPNGSILT	0.2267	0.1202
							ASPpep_08.06	8	6	73 - 87	LLALVGATPNGSILT	0.2267	0.1202
							ASPpep_08.06	8	6	73 - 87	LLALVGATPNGSILT	0.2267	0.1202
							ASPpep_08.06	8	6	73 - 87	LLALVGATPNGSILT	0.2267	0.1202
ASPpep_08.07	8	7	73 - 87	LLALVGAIPNGSIFT	0.3343	0.1578	ASPpep_08.07	8	7	73 - 87	LLALVGAIPNGSIFT	0.3343	0.1578
							ASPpep_08.07	8	7	73 - 87	LLALVGAIPNGSIFT	0.3343	0.1578
							ASPpep_08.07	8	7	73 - 87	LLALVGAIPNGSIFT	0.3343	0.1578
							ASPpep_08.07	8	7	73 - 87	LLALVGAIPNGSIFT	0.3343	0.1578
							ASPpep_08.07	8	7	73 - 87	LLALVGAIPNGSIFT	0.3343	0.1578
							ASPpep_08.07	8	7	73 - 87	LLALVGAIPNGSIFT	0.3343	0.1578
							ASPpep_08.07	8	7	73 - 87	LLALVGAIPNGSIFT	0.3343	0.1578
							ASPpep_08.07	8	7	73 - 87	LLALVGAIPNGSIFT	0.3343	0.1578
							ASPpep_08.07	8	7	73 - 87	LLALVGAIPNGSIFT	0.3343	0.1578
ASPpep_08.08	8	8	73 - 87	LLALVGAIPNGSILT	0.3072	0.141	ASPpep_08.08	8	8	73 - 87	LLALVGAIPNGSILT	0.3072	0.141
							ASPpep_08.08	8	8	73 - 87	LLALVGAIPNGSILT	0.3072	0.141
							ASPpep_08.08	8	8	73 - 87	LLALVGAIPNGSILT	0.3072	0.141
							ASPpep_08.08	8	8	73 - 87	LLALVGAIPNGSILT	0.3072	0.141
							ASPpep_08.08	8	8	73 - 87	LLALVGAIPNGSILT	0.3072	0.141
							ASPpep_08.08	8	8	73 - 87	LLALVGAIPNGSILT	0.3072	0.141
							ASPpep_08.08	8	8	73 - 87	LLALVGAIPNGSILT	0.3072	0.141
							ASPpep_08.08	8	8	73 - 87	LLALVGAIPNGSILT	0.3072	0.141
							ASPpep_08.08	8	8	73 - 87	LLALVGAIPNGSILT	0.3072	0.141
ASPpep_08.09	8	9	73 - 87	LFALVGAIPNGLIST	0.2472	0.1074	ASPpep_08.09	8	9	73 - 87	LFALVGAIPNGLIST	0.2472	0.1074
							ASPpep_08.09	8	9	73 - 87	LFALVGAIPNGLIST	0.2472	0.1074
							ASPpep_08.09	8	9	73 - 87	LFALVGAIPNGLIST	0.2472	0.1074
							ASPpep_08.09	8	9	73 - 87	LFALVGAIPNGLIST	0.2472	0.1074
							ASPpep_08.09	8	9	73 - 87	LFALVGAIPNGLIST	0.2472	0.1074
							ASPpep_08.09	8	9	73 - 87	LFALVGAIPNGLIST	0.2472	0.1074
							ASPpep_08.09	8	9	73 - 87	LFALVGAIPNGLIST	0.2472	0.1074
							ASPpep_08.09	8	9	73 - 87	LFALVGAIPNGLIST	0.2472	0.1074
							ASPpep_08.09	8	9	73 - 87	LFALVGAIPNGLIST	0.2472	0.1074
ASPpep_08.10	8	10	73 - 87	LFASVGAIPNGLIST	0.1778	0.0547	ASPpep_08.10	8	10	73 - 87	LFASVGAIPNGLIST	0.1778	0.0547
							ASPpep_08.10	8	10	73 - 87	LFASVGAIPNGLIST	0.1778	0.0547
							ASPpep_08.10	8	10	73 - 87	LFASVGAIPNGLIST	0.1778	0.0547
							ASPpep_08.10	8	10	73 - 87	LFASVGAIPNGLIST	0.1778	0.0547
							ASPpep_08.10	8	10	73 - 87	LFASVGAIPNGLIST	0.1778	0.0547
							ASPpep_08.10	8	10	73 - 87	LFASVGAIPNGLIST	0.1778	0.0547
							ASPpep_08.10	8	10	73 - 87	LFASVGAIPNGLIST	0.1778	0.0547
							ASPpep_08.10	8	10	73 - 87	LFASVGAIPNGLIST	0.1778	0.0547
							ASPpep_08.10	8	10	73 - 87	LFASVGAIPNGLIST	0.1778	0.0547
ASPpep_08.11	8	11	73 - 87	LFALVGATPNGSIST	0.199	0.1252	ASPpep_08.11	8	11	73 - 87	LFALVGATPNGSIST	0.199	0.1252
							ASPpep_08.11	8	11	73 - 87	LFALVGATPNGSIST	0.199	0.1252
							ASPpep_08.11	8	11	73 - 87	LFALVGATPNGSIST	0.199	0.1252
							ASPpep_08.11	8	11	73 - 87	LFALVGATPNGSIST	0.199	0.1252
							ASPpep_08.11	8	11	73 - 87	LFALVGATPNGSIST	0.199	0.1252
							ASPpep_08.11	8	11	73 - 87	LFALVGATPNGSIST	0.199	0.1252
							ASPpep_08.11	8	11	73 - 87	LFALVGATPNGSIST	0.199	0.1252
							ASPpep_08.11	8	11	73 - 87	LFALVGATPNGSIST	0.199	0.1252
							ASPpep_08.11	8	11	73 - 87	LFALVGATPNGSIST	0.199	0.1252
ASPpep_08.12	8	12	73 - 87	LFALVGATPSGSIST	0.1365	0.0223	ASPpep_08.12	8	12	73 - 87	LFALVGATPSGSIST	0.1365	0.0223
							ASPpep_08.12	8	12	73 - 87	LFALVGATPSGSIST	0.1365	0.0223
							ASPpep_08.12	8	12	73 - 87	LFALVGATPSGSIST	0.1365	0.0223
							ASPpep_08.12	8	12	73 - 87	LFALVGATPSGSIST	0.1365	0.0223
							ASPpep_08.12	8	12	73 - 87	LFALVGATPSGSIST	0.1365	0.0223
							ASPpep_08.12	8	12	73 - 87	LFALVGATPSGSIST	0.1365	0.0223
							ASPpep_08.12	8	12	73 - 87	LFALVGATPSGSIST	0.1365	0.0223
							ASPpep_08.12	8	12	73 - 87	LFALVGATPSGSIST	0.1365	0.0223
							ASPpep_08.12	8	12	73 - 87	LFALVGATPSGSIST	0.1365	0.0223
ASPpep_08.13	8	13	73 - 87	LFALVGAIPNGSIST	0.1434	0.0865	ASPpep_08.13	8	13	73 - 87	LFALVGAIPNGSIST	0.1434	0.0865
							ASPpep_08.13	8	13	73 - 87	LFALVGAIPNGSIST	0.1434	0.0865
							ASPpep_08.13	8	13	73 - 87	LFALVGAIPNGSIST	0.1434	0.0865
							ASPpep_08.13	8	13	73 - 87	LFALVGAIPNGSIST	0.1434	0.0865
							ASPpep_08.13	8	13	73 - 87	LFALVGAIPNGSIST	0.1434	0.0865
							ASPpep_08.13	8	13	73 - 87	LFALVGAIPNGSIST	0.1434	0.0865
							ASPpep_08.13	8	13	73 - 87	LFALVGAIPNGSIST	0.1434	0.0865
							ASPpep_08.13	8	13	73 - 87	LFALVGAIPNGSIST	0.1434	0.0865
							ASPpep_08.13	8	13	73 - 87	LFALVGAIPNGSIST	0.1434	0.0865
ASPpep_08.14	8	14	73 - 87	LFALVGAIPSGSIST	0.0918	0.0577	ASPpep_08.14	8	14	73 - 87	LFALVGAIPSGSIST	0.0918	0.0577
							ASPpep_08.14	8	14	73 - 87	LFALVGAIPSGSIST	0.0918	0.0577
							ASPpep_08.14	8	14	73 - 87	LFALVGAIPSGSIST	0.0918	0.0577
							ASPpep_08.14	8	14	73 - 87	LFALVGAIPSGSIST	0.0918	0.0577
							ASPpep_08.14	8	14	73 - 87	LFALVGAIPSGSIST	0.0918	0.0577
							ASPpep_08.14	8	14	73 - 87	LFALVGAIPSGSIST	0.0918	0.0577
							ASPpep_08.14	8	14	73 - 87	LFALVGAIPSGSIST	0.0918	0.0577
							ASPpep_08.14	8	14	73 - 87	LFALVGAIPSGSIST	0.0918	0.0577
							ASPpep_08.14	8	14	73 - 87	LFALVGAIPSGSIST	0.0918	0.0577
ASPpep_09.01	9	1	83 - 97	GSIFTTLYLYNSLLQ	0.2925	0.5489	ASPpep_09.01	9	1	83 - 97	GSIFTTLYLYNSLLQ	0.2925	0.5489
							ASPpep_09.01	9	1	83 - 97	GSIFTTLYLYNSLLQ	0.2925	0.5489
							ASPpep_09.01	9	1	83 - 97	GSIFTTLYLYNSLLQ	0.2925	0.5489
							ASPpep_09.01	9	1	83 - 97	GSIFTTLYLYNSLLQ	0.2925	0.5489
							ASPpep_09.01	9	1	83 - 97	GSIFTTLYLYNSLLQ	0.2925	0.5489
							ASPpep_09.01	9	1	83 - 97	GSIFTTLYLYNSLLQ	0.2925	0.5489
							ASPpep_09.01	9	1	83 - 97	GSIFTTLYLYNSLLQ	0.2925	0.5489
							ASPpep_09.01	9	1	83 - 97	GSIFTTLYLYNSLLQ	0.2925	0.5489
							ASPpep_09.01	9	1	83 - 97	GSIFTTLYLYNSLLQ	0.2925	0.5489
ASPpep_09.02	9	2	83 - 97	GSILTTLYLYNSLLQ	0.3814	0.4786	ASPpep_09.02	9	2	83 - 97	GSILTTLYLYNSLLQ	0.3814	0.4786
							ASPpep_09.02	9	2	83 - 97	GSILTTLYLYNSLLQ	0.3814	0.4786
							ASPpep_09.02	9	2	83 - 97	GSILTTLYLYNSLLQ	0.3814	0.4786
							ASPpep_09.02	9	2	83 - 97	GSILTTLYLYNSLLQ	0.3814	0.4786
							ASPpep_09.02	9	2	83 - 97	GSILTTLYLYNSLLQ	0.3814	0.4786
							ASPpep_09.02	9	2	83 - 97	GSILTTLYLYNSLLQ	0.3814	0.4786
							ASPpep_09.02	9	2	83 - 97	GSILTTLYLYNSLLQ	0.3814	0.4786
							ASPpep_09.02	9	2	83 - 97	GSILTTLYLYNSLLQ	0.3814	0.4786
							ASPpep_09.02	9	2	83 - 97	GSILTTLYLYNSLLQ	0.3814	0.4786
ASPpep_09.03	9	3	83 - 97	GLISTTLYLYNSLLQ	0.5026	0.4873	ASPpep_09.03	9	3	83 - 97	GLISTTLYLYNSLLQ	0.5026	0.4873
							ASPpep_09.03	9	3	83 - 97	GLISTTLYLYNSLLQ	0.5026	0.4873
							ASPpep_09.03	9	3	83 - 97	GLISTTLYLYNSLLQ	0.5026	0.4873
							ASPpep_09.03	9	3	83 - 97	GLISTTLYLYNSLLQ	0.5026	0.4873
							ASPpep_09.03	9	3	83 - 97	GLISTTLYLYNSLLQ	0.5026	0.4873
							ASPpep_09.03	9	3	83 - 97	GLISTTLYLYNSLLQ	0.5026	0.4873
							ASPpep_09.03	9	3	83 - 97	GLISTTLYLYNSLLQ	0.5026	0.4873
							ASPpep_09.03	9	3	83 - 97	GLISTTLYLYNSLLQ	0.5026	0.4873
							ASPpep_09.03	9	3	83 - 97	GLISTTLYLYNSLLQ	0.5026	0.4873
ASPpep_09.04	9	4	83 - 97	GSISTTLYLYNSLLQ	0.6576	0.5374	ASPpep_09.04	9	4	83 - 97	GSISTTLYLYNSLLQ	0.6576	0.5374
							ASPpep_09.04	9	4	83 - 97	GSISTTLYLYNSLLQ	0.6576	0.5374
							ASPpep_09.04	9	4	83 - 97	GSISTTLYLYNSLLQ	0.6576	0.5374
							ASPpep_09.04	9	4	83 - 97	GSISTTLYLYNSLLQ	0.6576	0.5374
							ASPpep_09.04	9	4	83 - 97	GSISTTLYLYNSLLQ	0.6576	0.5374
							ASPpep_09.04	9	4	83 - 97	GSISTTLYLYNSLLQ	0.6576	0.5374
							ASPpep_09.04	9	4	83 - 97	GSISTTLYLYNSLLQ	0.6576	0.5374
							ASPpep_09.04	9	4	83 - 97	GSISTTLYLYNSLLQ	0.6576	0.5374
							ASPpep_09.04	9	4	83 - 97	GSISTTLYLYNSLLQ	0.6576	0.5374
ASPpep_10.01	10	1	94 - 108	SLLQLSLISPPPGLK	0.2573	0.1713	ASPpep_10.01	10	1	94 - 108	SLLQLSLISPPPGLK	0.2573	0.1713
							ASPpep_10.01	10	1	94 - 108	SLLQLSLISPPPGLK	0.2573	0.1713
							ASPpep_10.01	10	1	94 - 108	SLLQLSLISPPPGLK	0.2573	0.1713
							ASPpep_10.01	10	1	94 - 108	SLLQLSLISPPPGLK	0.2573	0.1713
							ASPpep_10.01	10	1	94 - 108	SLLQLSLISPPPGLK	0.2573	0.1713
							ASPpep_10.01	10	1	94 - 108	SLLQLSLISPPPGLK	0.2573	0.1713
							ASPpep_10.01	10	1	94 - 108	SLLQLSLISPPPGLK	0.2573	0.1713
							ASPpep_10.01	10	1	94 - 108	SLLQLSLISPPPGLK	0.2573	0.1713
							ASPpep_10.01	10	1	94 - 108	SLLQLSLISPPPGLK	0.2573	0.1713
ASPpep_10.02	10	2	94 - 108	SLLQLSLIFPPPGLK	0.2723	0.2216	ASPpep_10.02	10	2	94 - 108	SLLQLSLIFPPPGLK	0.2723	0.2216
							ASPpep_10.02	10	2	94 - 108	SLLQLSLIFPPPGLK	0.2723	0.2216
							ASPpep_10.02	10	2	94 - 108	SLLQLSLIFPPPGLK	0.2723	0.2216
							ASPpep_10.02	10	2	94 - 108	SLLQLSLIFPPPGLK	0.2723	0.2216
							ASPpep_10.02	10	2	94 - 108	SLLQLSLIFPPPGLK	0.2723	0.2216
							ASPpep_10.02	10	2	94 - 108	SLLQLSLIFPPPGLK	0.2723	0.2216
							ASPpep_10.02	10	2	94 - 108	SLLQLSLIFPPPGLK	0.2723	0.2216
							ASPpep_10.02	10	2	94 - 108	SLLQLSLIFPPPGLK	0.2723	0.2216
							ASPpep_10.02	10	2	94 - 108	SLLQLSLIFPPPGLK	0.2723	0.2216
ASPpep_10.03	10	3	94 - 108	SLLQLSFISPPPGLK	0.2468	0.2015	ASPpep_10.03	10	3	94 - 108	SLLQLSFISPPPGLK	0.2468	0.2015
							ASPpep_10.03	10	3	94 - 108	SLLQLSFISPPPGLK	0.2468	0.2015
							ASPpep_10.03	10	3	94 - 108	SLLQLSFISPPPGLK	0.2468	0.2015
							ASPpep_10.03	10	3	94 - 108	SLLQLSFISPPPGLK	0.2468	0.2015
							ASPpep_10.03	10	3	94 - 108	SLLQLSFISPPPGLK	0.2468	0.2015
							ASPpep_10.03	10	3	94 - 108	SLLQLSFISPPPGLK	0.2468	0.2015
							ASPpep_10.03	10	3	94 - 108	SLLQLSFISPPPGLK	0.2468	0.2015
							ASPpep_10.03	10	3	94 - 108	SLLQLSFISPPPGLK	0.2468	0.2015
							ASPpep_10.03	10	3	94 - 108	SLLQLSFISPPPGLK	0.2468	0.2015
ASPpep_10.04	10	4	94 - 108	SLLQLSFIFPPPGLK	0.3474	0.2608	ASPpep_10.04	10	4	94 - 108	SLLQLSFIFPPPGLK	0.3474	0.2608
							ASPpep_10.04	10	4	94 - 108	SLLQLSFIFPPPGLK	0.3474	0.2608
							ASPpep_10.04	10	4	94 - 108	SLLQLSFIFPPPGLK	0.3474	0.2608
							ASPpep_10.04	10	4	94 - 108	SLLQLSFIFPPPGLK	0.3474	0.2608
							ASPpep_10.04	10	4	94 - 108	SLLQLSFIFPPPGLK	0.3474	0.2608
							ASPpep_10.04	10	4	94 - 108	SLLQLSFIFPPPGLK	0.3474	0.2608
							ASPpep_10.04	10	4	94 - 108	SLLQLSFIFPPPGLK	0.3474	0.2608
							ASPpep_10.04	10	4	94 - 108	SLLQLSFIFPPPGLK	0.3474	0.2608
							ASPpep_10.04	10	4	94 - 108	SLLQLSFIFPPPGLK	0.3474	0.2608
ASPpep_10.05	10	5	94 - 108	SLLQLSLISPPPGLN	0.1679	0.1008	ASPpep_10.05	10	5	94 - 108	SLLQLSLISPPPGLN	0.1679	0.1008
							ASPpep_10.05	10	5	94 - 108	SLLQLSLISPPPGLN	0.1679	0.1008
							ASPpep_10.05	10	5	94 - 108	SLLQLSLISPPPGLN	0.1679	0.1008
							ASPpep_10.05	10	5	94 - 108	SLLQLSLISPPPGLN	0.1679	0.1008
							ASPpep_10.05	10	5	94 - 108	SLLQLSLISPPPGLN	0.1679	0.1008
							ASPpep_10.05	10	5	94 - 108	SLLQLSLISPPPGLN	0.1679	0.1008
							ASPpep_10.05	10	5	94 - 108	SLLQLSLISPPPGLN	0.1679	0.1008
							ASPpep_10.05	10	5	94 - 108	SLLQLSLISPPPGLN	0.1679	0.1008
							ASPpep_10.05	10	5	94 - 108	SLLQLSLISPPPGLN	0.1679	0.1008
ASPpep_10.06	10	6	94 - 108	SLLQLSLISPPPGLK	0.2347	0.2541	ASPpep_10.06	10	6	94 - 108	SLLQLSLISPPPGLK	0.2347	0.2541
							ASPpep_10.06	10	6	94 - 108	SLLQLSLISPPPGLK	0.2347	0.2541
							ASPpep_10.06	10	6	94 - 108	SLLQLSLISPPPGLK	0.2347	0.2541
							ASPpep_10.06	10	6	94 - 108	SLLQLSLISPPPGLK	0.2347	0.2541
							ASPpep_10.06	10	6	94 - 108	SLLQLSLISPPPGLK	0.2347	0.2541
							ASPpep_10.06	10	6	94 - 108	SLLQLSLISPPPGLK	0.2347	0.2541
							ASPpep_10.06	10	6	94 - 108	SLLQLSLISPPPGLK	0.2347	0.2541
							ASPpep_10.06	10	6	94 - 108	SLLQLSLISPPPGLK	0.2347	0.2541
							ASPpep_10.06	10	6	94 - 108	SLLQLSLISPPPGLK	0.2347	0.2541
ASPpep_11.01	11	1	103 - 117	PPGLKVSISDSLLLL	0.5012	0.47	ASPpep_11.01	11	1	103 - 117	PPGLKVSISDSLLLL	0.5012	0.47
							ASPpep_11.01	11	1	103 - 117	PPGLKVSISDSLLLL	0.5012	0.47
							ASPpep_11.01	11	1	103 - 117	PPGLKVSISDSLLLL	0.5012	0.47
							ASPpep_11.01	11	1	103 - 117	PPGLKVSISDSLLLL	0.5012	0.47
							ASPpep_11.01	11	1	103 - 117	PPGLKVSISDSLLLL	0.5012	0.47
							ASPpep_11.01	11	1	103 - 117	PPGLKVSISDSLLLL	0.5012	0.47
							ASPpep_11.01	11	1	103 - 117	PPGLKVSISDSLLLL	0.5012	0.47
							ASPpep_11.01	11	1	103 - 117	PPGLKVSISDSLLLL	0.5012	0.47
							ASPpep_11.01	11	1	103 - 117	PPGLKVSISDSLLLL	0.5012	0.47
ASPpep_11.02	11	2	103 - 117	PPGLKISISDSLLLL	0.5126	0.4356	ASPpep_11.02	11	2	103 - 117	PPGLKISISDSLLLL	0.5126	0.4356
							ASPpep_11.02	11	2	103 - 117	PPGLKISISDSLLLL	0.5126	0.4356
							ASPpep_11.02	11	2	103 - 117	PPGLKISISDSLLLL	0.5126	0.4356
							ASPpep_11.02	11	2	103 - 117	PPGLKISISDSLLLL	0.5126	0.4356
							ASPpep_11.02	11	2	103 - 117	PPGLKISISDSLLLL	0.5126	0.4356
							ASPpep_11.02	11	2	103 - 117	PPGLKISISDSLLLL	0.5126	0.4356
							ASPpep_11.02	11	2	103 - 117	PPGLKISISDSLLLL	0.5126	0.4356
							ASPpep_11.02	11	2	103 - 117	PPGLKISISDSLLLL	0.5126	0.4356
							ASPpep_11.02	11	2	103 - 117	PPGLKISISDSLLLL	0.5126	0.4356
ASPpep_11.03	11	3	103 - 117	PPGLNVSISDSLLLL	0.5962	0.4794	ASPpep_11.03	11	3	103 - 117	PPGLNVSISDSLLLL	0.5962	0.4794
							ASPpep_11.03	11	3	103 - 117	PPGLNVSISDSLLLL	0.5962	0.4794
							ASPpep_11.03	11	3	103 - 117	PPGLNVSISDSLLLL	0.5962	0.4794
							ASPpep_11.03	11	3	103 - 117	PPGLNVSISDSLLLL	0.5962	0.4794
							ASPpep_11.03	11	3	103 - 117	PPGLNVSISDSLLLL	0.5962	0.4794
							ASPpep_11.03	11	3	103 - 117	PPGLNVSISDSLLLL	0.5962	0.4794
							ASPpep_11.03	11	3	103 - 117	PPGLNVSISDSLLLL	0.5962	0.4794
							ASPpep_11.03	11	3	103 - 117	PPGLNVSISDSLLLL	0.5962	0.4794
							ASPpep_11.03	11	3	103 - 117	PPGLNVSISDSLLLL	0.5962	0.4794
ASPpep_11.04	11	4	103 - 117	PPGLNISISDSLLLL	0.5573	0.5332	ASPpep_11.04	11	4	103 - 117	PPGLNISISDSLLLL	0.5573	0.5332
							ASPpep_11.04	11	4	103 - 117	PPGLNISISDSLLLL	0.5573	0.5332
							ASPpep_11.04	11	4	103 - 117	PPGLNISISDSLLLL	0.5573	0.5332
							ASPpep_11.04	11	4	103 - 117	PPGLNISISDSLLLL	0.5573	0.5332
							ASPpep_11.04	11	4	103 - 117	PPGLNISISDSLLLL	0.5573	0.5332
							ASPpep_11.04	11	4	103 - 117	PPGLNISISDSLLLL	0.5573	0.5332
							ASPpep_11.04	11	4	103 - 117	PPGLNISISDSLLLL	0.5573	0.5332
							ASPpep_11.04	11	4	103 - 117	PPGLNISISDSLLLL	0.5573	0.5332
							ASPpep_11.04	11	4	103 - 117	PPGLNISISDSLLLL	0.5573	0.5332
ASPpep_12.01	12	1	124 - 138	PPSLVNSSPVIFDEH	0.814	0.5236	ASPpep_12.01	12	1	124 - 138	PPSLVNSSPVIFDEH	0.814	0.5236
							ASPpep_12.01	12	1	124 - 138	PPSLVNSSPVIFDEH	0.814	0.5236
							ASPpep_12.01	12	1	124 - 138	PPSLVNSSPVIFDEH	0.814	0.5236
							ASPpep_12.01	12	1	124 - 138	PPSLVNSSPVIFDEH	0.814	0.5236
							ASPpep_12.01	12	1	124 - 138	PPSLVNSSPVIFDEH	0.814	0.5236
							ASPpep_12.01	12	1	124 - 138	PPSLVNSSPVIFDEH	0.814	0.5236
							ASPpep_12.01	12	1	124 - 138	PPSLVNSSPVIFDEH	0.814	0.5236
							ASPpep_12.01	12	1	124 - 138	PPSLVNSSPVIFDEH	0.814	0.5236
							ASPpep_12.01	12	1	124 - 138	PPSLVNSSPVIFDEH	0.814	0.5236
ASPpep_12.02	12	2	124 - 138	PPSLVNSSPVIFDEQ	0.7762	0.5161	ASPpep_12.02	12	2	124 - 138	PPSLVNSSPVIFDEQ	0.7762	0.5161
							ASPpep_12.02	12	2	124 - 138	PPSLVNSSPVIFDEQ	0.7762	0.5161
							ASPpep_12.02	12	2	124 - 138	PPSLVNSSPVIFDEQ	0.7762	0.5161
							ASPpep_12.02	12	2	124 - 138	PPSLVNSSPVIFDEQ	0.7762	0.5161
							ASPpep_12.02	12	2	124 - 138	PPSLVNSSPVIFDEQ	0.7762	0.5161
							ASPpep_12.02	12	2	124 - 138	PPSLVNSSPVIFDEQ	0.7762	0.5161
							ASPpep_12.02	12	2	124 - 138	PPSLVNSSPVIFDEQ	0.7762	0.5161
							ASPpep_12.02	12	2	124 - 138	PPSLVNSSPVIFDEQ	0.7762	0.5161
							ASPpep_12.02	12	2	124 - 138	PPSLVNSSPVIFDEQ	0.7762	0.5161
ASPpep_12.03	12	3	124 - 138	PPSLVNISPVIFDEH	0.8551	0.7635	ASPpep_12.03	12	3	124 - 138	PPSLVNISPVIFDEH	0.8551	0.7635
							ASPpep_12.03	12	3	124 - 138	PPSLVNISPVIFDEH	0.8551	0.7635
							ASPpep_12.03	12	3	124 - 138	PPSLVNISPVIFDEH	0.8551	0.7635
							ASPpep_12.03	12	3	124 - 138	PPSLVNISPVIFDEH	0.8551	0.7635
							ASPpep_12.03	12	3	124 - 138	PPSLVNISPVIFDEH	0.8551	0.7635
							ASPpep_12.03	12	3	124 - 138	PPSLVNISPVIFDEH	0.8551	0.7635
							ASPpep_12.03	12	3	124 - 138	PPSLVNISPVIFDEH	0.8551	0.7635
							ASPpep_12.03	12	3	124 - 138	PPSLVNISPVIFDEH	0.8551	0.7635
							ASPpep_12.03	12	3	124 - 138	PPSLVNISPVIFDEH	0.8551	0.7635
ASPpep_12.04	12	4	124 - 138	PPSLVNISPVIFDEQ	0.8361	0.7654	ASPpep_12.04	12	4	124 - 138	PPSLVNISPVIFDEQ	0.8361	0.7654
							ASPpep_12.04	12	4	124 - 138	PPSLVNISPVIFDEQ	0.8361	0.7654
							ASPpep_12.04	12	4	124 - 138	PPSLVNISPVIFDEQ	0.8361	0.7654
							ASPpep_12.04	12	4	124 - 138	PPSLVNISPVIFDEQ	0.8361	0.7654
							ASPpep_12.04	12	4	124 - 138	PPSLVNISPVIFDEQ	0.8361	0.7654
							ASPpep_12.04	12	4	124 - 138	PPSLVNISPVIFDEQ	0.8361	0.7654
							ASPpep_12.04	12	4	124 - 138	PPSLVNISPVIFDEQ	0.8361	0.7654
							ASPpep_12.04	12	4	124 - 138	PPSLVNISPVIFDEQ	0.8361	0.7654
							ASPpep_12.04	12	4	124 - 138	PPSLVNISPVIFDEQ	0.8361	0.7654
ASPpep_12.05	12	5	124 - 138	PPSRVSSNPVIFDLH	0.7262	0.6883	ASPpep_12.05	12	5	124 - 138	PPSRVSSNPVIFDLH	0.7262	0.6883
							ASPpep_12.05	12	5	124 - 138	PPSRVSSNPVIFDLH	0.7262	0.6883
							ASPpep_12.05	12	5	124 - 138	PPSRVSSNPVIFDLH	0.7262	0.6883
							ASPpep_12.05	12	5	124 - 138	PPSRVSSNPVIFDLH	0.7262	0.6883
							ASPpep_12.05	12	5	124 - 138	PPSRVSSNPVIFDLH	0.7262	0.6883
							ASPpep_12.05	12	5	124 - 138	PPSRVSSNPVIFDLH	0.7262	0.6883
							ASPpep_12.05	12	5	124 - 138	PPSRVSSNPVIFDLH	0.7262	0.6883
							ASPpep_12.05	12	5	124 - 138	PPSRVSSNPVIFDLH	0.7262	0.6883
							ASPpep_12.05	12	5	124 - 138	PPSRVSSNPVIFDLH	0.7262	0.6883
ASPpep_12.06	12	6	124 - 138	PPSRVSSSPVIFDLH	0.5161	0.5263	ASPpep_12.06	12	6	124 - 138	PPSRVSSSPVIFDLH	0.5161	0.5263
							ASPpep_12.06	12	6	124 - 138	PPSRVSSSPVIFDLH	0.5161	0.5263
							ASPpep_12.06	12	6	124 - 138	PPSRVSSSPVIFDLH	0.5161	0.5263
							ASPpep_12.06	12	6	124 - 138	PPSRVSSSPVIFDLH	0.5161	0.5263
							ASPpep_12.06	12	6	124 - 138	PPSRVSSSPVIFDLH	0.5161	0.5263
							ASPpep_12.06	12	6	124 - 138	PPSRVSSSPVIFDLH	0.5161	0.5263
							ASPpep_12.06	12	6	124 - 138	PPSRVSSSPVIFDLH	0.5161	0.5263
							ASPpep_12.06	12	6	124 - 138	PPSRVSSSPVIFDLH	0.5161	0.5263
							ASPpep_12.06	12	6	124 - 138	PPSRVSSSPVIFDLH	0.5161	0.5263
ASPpep_12.07	12	7	124 - 138	PPSLVNSRPVIFELQ	0.257	0.4501	ASPpep_12.07	12	7	124 - 138	PPSLVNSRPVIFELQ	0.257	0.4501
							ASPpep_12.07	12	7	124 - 138	PPSLVNSRPVIFELQ	0.257	0.4501
							ASPpep_12.07	12	7	124 - 138	PPSLVNSRPVIFELQ	0.257	0.4501
							ASPpep_12.07	12	7	124 - 138	PPSLVNSRPVIFELQ	0.257	0.4501
							ASPpep_12.07	12	7	124 - 138	PPSLVNSRPVIFELQ	0.257	0.4501
							ASPpep_12.07	12	7	124 - 138	PPSLVNSRPVIFELQ	0.257	0.4501
							ASPpep_12.07	12	7	124 - 138	PPSLVNSRPVIFELQ	0.257	0.4501
							ASPpep_12.07	12	7	124 - 138	PPSLVNSRPVIFELQ	0.257	0.4501
							ASPpep_12.07	12	7	124 - 138	PPSLVNSRPVIFELQ	0.257	0.4501
ASPpep_13.01	13	1	134 - 148	IFDEHLICPLMGGAY	0.0496	0.3967	ASPpep_13.01	13	1	134 - 148	IFDEHLICPLMGGAY	0.0496	0.3967
							ASPpep_13.01	13	1	134 - 148	IFDEHLICPLMGGAY	0.0496	0.3967
							ASPpep_13.01	13	1	134 - 148	IFDEHLICPLMGGAY	0.0496	0.3967
							ASPpep_13.01	13	1	134 - 148	IFDEHLICPLMGGAY	0.0496	0.3967
							ASPpep_13.01	13	1	134 - 148	IFDEHLICPLMGGAY	0.0496	0.3967
							ASPpep_13.01	13	1	134 - 148	IFDEHLICPLMGGAY	0.0496	0.3967
							ASPpep_13.01	13	1	134 - 148	IFDEHLICPLMGGAY	0.0496	0.3967
							ASPpep_13.01	13	1	134 - 148	IFDEHLICPLMGGAY	0.0496	0.3967
							ASPpep_13.01	13	1	134 - 148	IFDEHLICPLMGGAY	0.0496	0.3967
ASPpep_13.02	13	2	134 - 148	IFDEHLICPSMGGAY	0.1382	0.4726	ASPpep_13.02	13	2	134 - 148	IFDEHLICPSMGGAY	0.1382	0.4726
							ASPpep_13.02	13	2	134 - 148	IFDEHLICPSMGGAY	0.1382	0.4726
							ASPpep_13.02	13	2	134 - 148	IFDEHLICPSMGGAY	0.1382	0.4726
							ASPpep_13.02	13	2	134 - 148	IFDEHLICPSMGGAY	0.1382	0.4726
							ASPpep_13.02	13	2	134 - 148	IFDEHLICPSMGGAY	0.1382	0.4726
							ASPpep_13.02	13	2	134 - 148	IFDEHLICPSMGGAY	0.1382	0.4726
							ASPpep_13.02	13	2	134 - 148	IFDEHLICPSMGGAY	0.1382	0.4726
							ASPpep_13.02	13	2	134 - 148	IFDEHLICPSMGGAY	0.1382	0.4726
							ASPpep_13.02	13	2	134 - 148	IFDEHLICPSMGGAY	0.1382	0.4726
ASPpep_13.03	13	3	134 - 148	IFDEHLISPLMGGAY	0.4339	0.6903	ASPpep_13.03	13	3	134 - 148	IFDEHLISPLMGGAY	0.4339	0.6903
							ASPpep_13.03	13	3	134 - 148	IFDEHLISPLMGGAY	0.4339	0.6903
							ASPpep_13.03	13	3	134 - 148	IFDEHLISPLMGGAY	0.4339	0.6903
							ASPpep_13.03	13	3	134 - 148	IFDEHLISPLMGGAY	0.4339	0.6903
							ASPpep_13.03	13	3	134 - 148	IFDEHLISPLMGGAY	0.4339	0.6903
							ASPpep_13.03	13	3	134 - 148	IFDEHLISPLMGGAY	0.4339	0.6903
							ASPpep_13.03	13	3	134 - 148	IFDEHLISPLMGGAY	0.4339	0.6903
							ASPpep_13.03	13	3	134 - 148	IFDEHLISPLMGGAY	0.4339	0.6903
							ASPpep_13.03	13	3	134 - 148	IFDEHLISPLMGGAY	0.4339	0.6903
ASPpep_13.04	13	4	134 - 148	IFDEHLISPSMGGAY	0.3635	0.586	ASPpep_13.04	13	4	134 - 148	IFDEHLISPSMGGAY	0.3635	0.586
							ASPpep_13.04	13	4	134 - 148	IFDEHLISPSMGGAY	0.3635	0.586
							ASPpep_13.04	13	4	134 - 148	IFDEHLISPSMGGAY	0.3635	0.586
							ASPpep_13.04	13	4	134 - 148	IFDEHLISPSMGGAY	0.3635	0.586
							ASPpep_13.04	13	4	134 - 148	IFDEHLISPSMGGAY	0.3635	0.586
							ASPpep_13.04	13	4	134 - 148	IFDEHLISPSMGGAY	0.3635	0.586
							ASPpep_13.04	13	4	134 - 148	IFDEHLISPSMGGAY	0.3635	0.586
							ASPpep_13.04	13	4	134 - 148	IFDEHLISPSMGGAY	0.3635	0.586
							ASPpep_13.04	13	4	134 - 148	IFDEHLISPSMGGAY	0.3635	0.586
ASPpep_13.05	13	5	134 - 148	IFDEQLICPLMGGAY	0.0542	0.414	ASPpep_13.05	13	5	134 - 148	IFDEQLICPLMGGAY	0.0542	0.414
							ASPpep_13.05	13	5	134 - 148	IFDEQLICPLMGGAY	0.0542	0.414
							ASPpep_13.05	13	5	134 - 148	IFDEQLICPLMGGAY	0.0542	0.414
							ASPpep_13.05	13	5	134 - 148	IFDEQLICPLMGGAY	0.0542	0.414
							ASPpep_13.05	13	5	134 - 148	IFDEQLICPLMGGAY	0.0542	0.414
							ASPpep_13.05	13	5	134 - 148	IFDEQLICPLMGGAY	0.0542	0.414
							ASPpep_13.05	13	5	134 - 148	IFDEQLICPLMGGAY	0.0542	0.414
							ASPpep_13.05	13	5	134 - 148	IFDEQLICPLMGGAY	0.0542	0.414
							ASPpep_13.05	13	5	134 - 148	IFDEQLICPLMGGAY	0.0542	0.414
ASPpep_13.06	13	6	134 - 148	IFDEQLICPSMGGAY	0.3716	0.6192	ASPpep_13.06	13	6	134 - 148	IFDEQLICPSMGGAY	0.3716	0.6192
							ASPpep_13.06	13	6	134 - 148	IFDEQLICPSMGGAY	0.3716	0.6192
							ASPpep_13.06	13	6	134 - 148	IFDEQLICPSMGGAY	0.3716	0.6192
							ASPpep_13.06	13	6	134 - 148	IFDEQLICPSMGGAY	0.3716	0.6192
							ASPpep_13.06	13	6	134 - 148	IFDEQLICPSMGGAY	0.3716	0.6192
							ASPpep_13.06	13	6	134 - 148	IFDEQLICPSMGGAY	0.3716	0.6192
							ASPpep_13.06	13	6	134 - 148	IFDEQLICPSMGGAY	0.3716	0.6192
							ASPpep_13.06	13	6	134 - 148	IFDEQLICPSMGGAY	0.3716	0.6192
							ASPpep_13.06	13	6	134 - 148	IFDEQLICPSMGGAY	0.3716	0.6192
ASPpep_13.07	13	7	134 - 148	IFDEQLISPLMGGAY	0.8595	0.6391	ASPpep_13.07	13	7	134 - 148	IFDEQLISPLMGGAY	0.8595	0.6391
							ASPpep_13.07	13	7	134 - 148	IFDEQLISPLMGGAY	0.8595	0.6391
							ASPpep_13.07	13	7	134 - 148	IFDEQLISPLMGGAY	0.8595	0.6391
							ASPpep_13.07	13	7	134 - 148	IFDEQLISPLMGGAY	0.8595	0.6391
							ASPpep_13.07	13	7	134 - 148	IFDEQLISPLMGGAY	0.8595	0.6391
							ASPpep_13.07	13	7	134 - 148	IFDEQLISPLMGGAY	0.8595	0.6391
							ASPpep_13.07	13	7	134 - 148	IFDEQLISPLMGGAY	0.8595	0.6391
							ASPpep_13.07	13	7	134 - 148	IFDEQLISPLMGGAY	0.8595	0.6391
							ASPpep_13.07	13	7	134 - 148	IFDEQLISPLMGGAY	0.8595	0.6391
ASPpep_13.08	13	8	134 - 148	IFDEQLISPSMGGAY	0.7925	0.6648	ASPpep_13.08	13	8	134 - 148	IFDEQLISPSMGGAY	0.7925	0.6648
							ASPpep_13.08	13	8	134 - 148	IFDEQLISPSMGGAY	0.7925	0.6648
							ASPpep_13.08	13	8	134 - 148	IFDEQLISPSMGGAY	0.7925	0.6648
							ASPpep_13.08	13	8	134 - 148	IFDEQLISPSMGGAY	0.7925	0.6648
							ASPpep_13.08	13	8	134 - 148	IFDEQLISPSMGGAY	0.7925	0.6648
							ASPpep_13.08	13	8	134 - 148	IFDEQLISPSMGGAY	0.7925	0.6648
							ASPpep_13.08	13	8	134 - 148	IFDEQLISPSMGGAY	0.7925	0.6648
							ASPpep_13.08	13	8	134 - 148	IFDEQLISPSMGGAY	0.7925	0.6648
							ASPpep_13.08	13	8	134 - 148	IFDEQLISPSMGGAY	0.7925	0.6648
ASPpep_13.09	13	9	134 - 148	IFDLHVIIPLMGGAY	0.2608	0.2239	ASPpep_13.09	13	9	134 - 148	IFDLHVIIPLMGGAY	0.2608	0.2239
							ASPpep_13.09	13	9	134 - 148	IFDLHVIIPLMGGAY	0.2608	0.2239
							ASPpep_13.09	13	9	134 - 148	IFDLHVIIPLMGGAY	0.2608	0.2239
							ASPpep_13.09	13	9	134 - 148	IFDLHVIIPLMGGAY	0.2608	0.2239
							ASPpep_13.09	13	9	134 - 148	IFDLHVIIPLMGGAY	0.2608	0.2239
							ASPpep_13.09	13	9	134 - 148	IFDLHVIIPLMGGAY	0.2608	0.2239
							ASPpep_13.09	13	9	134 - 148	IFDLHVIIPLMGGAY	0.2608	0.2239
							ASPpep_13.09	13	9	134 - 148	IFDLHVIIPLMGGAY	0.2608	0.2239
							ASPpep_13.09	13	9	134 - 148	IFDLHVIIPLMGGAY	0.2608	0.2239
ASPpep_13.10	13	10	134 - 148	IFDLHVIIPAMGGAY	0.2263	0.2111	ASPpep_13.10	13	10	134 - 148	IFDLHVIIPAMGGAY	0.2263	0.2111
							ASPpep_13.10	13	10	134 - 148	IFDLHVIIPAMGGAY	0.2263	0.2111
							ASPpep_13.10	13	10	134 - 148	IFDLHVIIPAMGGAY	0.2263	0.2111
							ASPpep_13.10	13	10	134 - 148	IFDLHVIIPAMGGAY	0.2263	0.2111
							ASPpep_13.10	13	10	134 - 148	IFDLHVIIPAMGGAY	0.2263	0.2111
							ASPpep_13.10	13	10	134 - 148	IFDLHVIIPAMGGAY	0.2263	0.2111
							ASPpep_13.10	13	10	134 - 148	IFDLHVIIPAMGGAY	0.2263	0.2111
							ASPpep_13.10	13	10	134 - 148	IFDLHVIIPAMGGAY	0.2263	0.2111
							ASPpep_13.10	13	10	134 - 148	IFDLHVIIPAMGGAY	0.2263	0.2111
ASPpep_13.11	13	11	134 - 148	IFDLHVIIPSMGGAY	0.3137	0.2509	ASPpep_13.11	13	11	134 - 148	IFDLHVIIPSMGGAY	0.3137	0.2509
							ASPpep_13.11	13	11	134 - 148	IFDLHVIIPSMGGAY	0.3137	0.2509
							ASPpep_13.11	13	11	134 - 148	IFDLHVIIPSMGGAY	0.3137	0.2509
							ASPpep_13.11	13	11	134 - 148	IFDLHVIIPSMGGAY	0.3137	0.2509
							ASPpep_13.11	13	11	134 - 148	IFDLHVIIPSMGGAY	0.3137	0.2509
							ASPpep_13.11	13	11	134 - 148	IFDLHVIIPSMGGAY	0.3137	0.2509
							ASPpep_13.11	13	11	134 - 148	IFDLHVIIPSMGGAY	0.3137	0.2509
							ASPpep_13.11	13	11	134 - 148	IFDLHVIIPSMGGAY	0.3137	0.2509
							ASPpep_13.11	13	11	134 - 148	IFDLHVIIPSMGGAY	0.3137	0.2509
ASPpep_13.12	13	12	134 - 148	IFDLHVIFPLMGGAY	0.2879	0.1989	ASPpep_13.12	13	12	134 - 148	IFDLHVIFPLMGGAY	0.2879	0.1989
							ASPpep_13.12	13	12	134 - 148	IFDLHVIFPLMGGAY	0.2879	0.1989
							ASPpep_13.12	13	12	134 - 148	IFDLHVIFPLMGGAY	0.2879	0.1989
							ASPpep_13.12	13	12	134 - 148	IFDLHVIFPLMGGAY	0.2879	0.1989
							ASPpep_13.12	13	12	134 - 148	IFDLHVIFPLMGGAY	0.2879	0.1989
							ASPpep_13.12	13	12	134 - 148	IFDLHVIFPLMGGAY	0.2879	0.1989
							ASPpep_13.12	13	12	134 - 148	IFDLHVIFPLMGGAY	0.2879	0.1989
							ASPpep_13.12	13	12	134 - 148	IFDLHVIFPLMGGAY	0.2879	0.1989
							ASPpep_13.12	13	12	134 - 148	IFDLHVIFPLMGGAY	0.2879	0.1989
ASPpep_13.13	13	13	134 - 148	IFDLHVIFPAMGGAY	0.1991	0.3018	ASPpep_13.13	13	13	134 - 148	IFDLHVIFPAMGGAY	0.1991	0.3018
							ASPpep_13.13	13	13	134 - 148	IFDLHVIFPAMGGAY	0.1991	0.3018
							ASPpep_13.13	13	13	134 - 148	IFDLHVIFPAMGGAY	0.1991	0.3018
							ASPpep_13.13	13	13	134 - 148	IFDLHVIFPAMGGAY	0.1991	0.3018
							ASPpep_13.13	13	13	134 - 148	IFDLHVIFPAMGGAY	0.1991	0.3018
							ASPpep_13.13	13	13	134 - 148	IFDLHVIFPAMGGAY	0.1991	0.3018
							ASPpep_13.13	13	13	134 - 148	IFDLHVIFPAMGGAY	0.1991	0.3018
							ASPpep_13.13	13	13	134 - 148	IFDLHVIFPAMGGAY	0.1991	0.3018
							ASPpep_13.13	13	13	134 - 148	IFDLHVIFPAMGGAY	0.1991	0.3018
ASPpep_13.14	13	14	134 - 148	IFDLHVIFPSMGGAY	0.254	0.3565	ASPpep_13.14	13	14	134 - 148	IFDLHVIFPSMGGAY	0.254	0.3565
							ASPpep_13.14	13	14	134 - 148	IFDLHVIFPSMGGAY	0.254	0.3565
							ASPpep_13.14	13	14	134 - 148	IFDLHVIFPSMGGAY	0.254	0.3565
							ASPpep_13.14	13	14	134 - 148	IFDLHVIFPSMGGAY	0.254	0.3565
							ASPpep_13.14	13	14	134 - 148	IFDLHVIFPSMGGAY	0.254	0.3565
							ASPpep_13.14	13	14	134 - 148	IFDLHVIFPSMGGAY	0.254	0.3565
							ASPpep_13.14	13	14	134 - 148	IFDLHVIFPSMGGAY	0.254	0.3565
							ASPpep_13.14	13	14	134 - 148	IFDLHVIFPSMGGAY	0.254	0.3565
							ASPpep_13.14	13	14	134 - 148	IFDLHVIFPSMGGAY	0.254	0.3565
ASPpep_13.15	13	15	134 - 148	IFELQVMFPAMGAAY	0.3671	0.2766	ASPpep_13.15	13	15	134 - 148	IFELQVMFPAMGAAY	0.3671	0.2766
							ASPpep_13.15	13	15	134 - 148	IFELQVMFPAMGAAY	0.3671	0.2766
							ASPpep_13.15	13	15	134 - 148	IFELQVMFPAMGAAY	0.3671	0.2766
							ASPpep_13.15	13	15	134 - 148	IFELQVMFPAMGAAY	0.3671	0.2766
							ASPpep_13.15	13	15	134 - 148	IFELQVMFPAMGAAY	0.3671	0.2766
							ASPpep_13.15	13	15	134 - 148	IFELQVMFPAMGAAY	0.3671	0.2766
							ASPpep_13.15	13	15	134 - 148	IFELQVMFPAMGAAY	0.3671	0.2766
							ASPpep_13.15	13	15	134 - 148	IFELQVMFPAMGAAY	0.3671	0.2766
							ASPpep_13.15	13	15	134 - 148	IFELQVMFPAMGAAY	0.3671	0.2766
ASPpep_13.16	13	16	134 - 148	IFELQVMFPAMGLAY	0.4053	0.2421	ASPpep_13.16	13	16	134 - 148	IFELQVMFPAMGLAY	0.4053	0.2421
							ASPpep_13.16	13	16	134 - 148	IFELQVMFPAMGLAY	0.4053	0.2421
							ASPpep_13.16	13	16	134 - 148	IFELQVMFPAMGLAY	0.4053	0.2421
							ASPpep_13.16	13	16	134 - 148	IFELQVMFPAMGLAY	0.4053	0.2421
							ASPpep_13.16	13	16	134 - 148	IFELQVMFPAMGLAY	0.4053	0.2421
							ASPpep_13.16	13	16	134 - 148	IFELQVMFPAMGLAY	0.4053	0.2421
							ASPpep_13.16	13	16	134 - 148	IFELQVMFPAMGLAY	0.4053	0.2421
							ASPpep_13.16	13	16	134 - 148	IFELQVMFPAMGLAY	0.4053	0.2421
							ASPpep_13.16	13	16	134 - 148	IFELQVMFPAMGLAY	0.4053	0.2421
ASPpep_13.17	13	17	134 - 148	IFELQVMFPSMGAAY	0.456	0.1826	ASPpep_13.17	13	17	134 - 148	IFELQVMFPSMGAAY	0.456	0.1826
							ASPpep_13.17	13	17	134 - 148	IFELQVMFPSMGAAY	0.456	0.1826
							ASPpep_13.17	13	17	134 - 148	IFELQVMFPSMGAAY	0.456	0.1826
							ASPpep_13.17	13	17	134 - 148	IFELQVMFPSMGAAY	0.456	0.1826
							ASPpep_13.17	13	17	134 - 148	IFELQVMFPSMGAAY	0.456	0.1826
							ASPpep_13.17	13	17	134 - 148	IFELQVMFPSMGAAY	0.456	0.1826
							ASPpep_13.17	13	17	134 - 148	IFELQVMFPSMGAAY	0.456	0.1826
							ASPpep_13.17	13	17	134 - 148	IFELQVMFPSMGAAY	0.456	0.1826
							ASPpep_13.17	13	17	134 - 148	IFELQVMFPSMGAAY	0.456	0.1826
ASPpep_13.18	13	18	134 - 148	IFELQVMFPSMGLAY	0.4346	0.2774	ASPpep_13.18	13	18	134 - 148	IFELQVMFPSMGLAY	0.4346	0.2774
							ASPpep_13.18	13	18	134 - 148	IFELQVMFPSMGLAY	0.4346	0.2774
							ASPpep_13.18	13	18	134 - 148	IFELQVMFPSMGLAY	0.4346	0.2774
							ASPpep_13.18	13	18	134 - 148	IFELQVMFPSMGLAY	0.4346	0.2774
							ASPpep_13.18	13	18	134 - 148	IFELQVMFPSMGLAY	0.4346	0.2774
							ASPpep_13.18	13	18	134 - 148	IFELQVMFPSMGLAY	0.4346	0.2774
							ASPpep_13.18	13	18	134 - 148	IFELQVMFPSMGLAY	0.4346	0.2774
							ASPpep_13.18	13	18	134 - 148	IFELQVMFPSMGLAY	0.4346	0.2774
							ASPpep_13.18	13	18	134 - 148	IFELQVMFPSMGLAY	0.4346	0.2774
ASPpep_14.01	14	1	144 - 158	MGGAYIAFPTSCHLF	0.0892	0.1693	ASPpep_14.01	14	1	144 - 158	MGGAYIAFPTSCHLF	0.0892	0.1693
							ASPpep_14.01	14	1	144 - 158	MGGAYIAFPTSCHLF	0.0892	0.1693
							ASPpep_14.01	14	1	144 - 158	MGGAYIAFPTSCHLF	0.0892	0.1693
							ASPpep_14.01	14	1	144 - 158	MGGAYIAFPTSCHLF	0.0892	0.1693
							ASPpep_14.01	14	1	144 - 158	MGGAYIAFPTSCHLF	0.0892	0.1693
							ASPpep_14.01	14	1	144 - 158	MGGAYIAFPTSCHLF	0.0892	0.1693
							ASPpep_14.01	14	1	144 - 158	MGGAYIAFPTSCHLF	0.0892	0.1693
							ASPpep_14.01	14	1	144 - 158	MGGAYIAFPTSCHLF	0.0892	0.1693
							ASPpep_14.01	14	1	144 - 158	MGGAYIAFPTSCHLF	0.0892	0.1693
ASPpep_14.02	14	2	144 - 158	MGGAYIAFPTSCHMF	0.0564	0.1157	ASPpep_14.02	14	2	144 - 158	MGGAYIAFPTSCHMF	0.0564	0.1157
							ASPpep_14.02	14	2	144 - 158	MGGAYIAFPTSCHMF	0.0564	0.1157
							ASPpep_14.02	14	2	144 - 158	MGGAYIAFPTSCHMF	0.0564	0.1157
							ASPpep_14.02	14	2	144 - 158	MGGAYIAFPTSCHMF	0.0564	0.1157
							ASPpep_14.02	14	2	144 - 158	MGGAYIAFPTSCHMF	0.0564	0.1157
							ASPpep_14.02	14	2	144 - 158	MGGAYIAFPTSCHMF	0.0564	0.1157
							ASPpep_14.02	14	2	144 - 158	MGGAYIAFPTSCHMF	0.0564	0.1157
							ASPpep_14.02	14	2	144 - 158	MGGAYIAFPTSCHMF	0.0564	0.1157
							ASPpep_14.02	14	2	144 - 158	MGGAYIAFPTSCHMF	0.0564	0.1157
ASPpep_14.03	14	3	144 - 158	MGGAYIARPTSCHMF	0.0007	0.0539	ASPpep_14.03	14	3	144 - 158	MGGAYIARPTSCHMF	0.0007	0.0539
							ASPpep_14.03	14	3	144 - 158	MGGAYIARPTSCHMF	0.0007	0.0539
							ASPpep_14.03	14	3	144 - 158	MGGAYIARPTSCHMF	0.0007	0.0539
							ASPpep_14.03	14	3	144 - 158	MGGAYIARPTSCHMF	0.0007	0.0539
							ASPpep_14.03	14	3	144 - 158	MGGAYIARPTSCHMF	0.0007	0.0539
							ASPpep_14.03	14	3	144 - 158	MGGAYIARPTSCHMF	0.0007	0.0539
							ASPpep_14.03	14	3	144 - 158	MGGAYIARPTSCHMF	0.0007	0.0539
							ASPpep_14.03	14	3	144 - 158	MGGAYIARPTSCHMF	0.0007	0.0539
							ASPpep_14.03	14	3	144 - 158	MGGAYIARPTSCHMF	0.0007	0.0539
ASPpep_14.04	14	4	144 - 158	MGGAYIARPTSCHIF	0.1212	0.1447	ASPpep_14.04	14	4	144 - 158	MGGAYIARPTSCHIF	0.1212	0.1447
							ASPpep_14.04	14	4	144 - 158	MGGAYIARPTSCHIF	0.1212	0.1447
							ASPpep_14.04	14	4	144 - 158	MGGAYIARPTSCHIF	0.1212	0.1447
							ASPpep_14.04	14	4	144 - 158	MGGAYIARPTSCHIF	0.1212	0.1447
							ASPpep_14.04	14	4	144 - 158	MGGAYIARPTSCHIF	0.1212	0.1447
							ASPpep_14.04	14	4	144 - 158	MGGAYIARPTSCHIF	0.1212	0.1447
							ASPpep_14.04	14	4	144 - 158	MGGAYIARPTSCHIF	0.1212	0.1447
							ASPpep_14.04	14	4	144 - 158	MGGAYIARPTSCHIF	0.1212	0.1447
							ASPpep_14.04	14	4	144 - 158	MGGAYIARPTSCHIF	0.1212	0.1447
ASPpep_14.05	14	5	144 - 158	MGGAYIARPTPCHMF	0.0228	0.1262	ASPpep_14.05	14	5	144 - 158	MGGAYIARPTPCHMF	0.0228	0.1262
							ASPpep_14.05	14	5	144 - 158	MGGAYIARPTPCHMF	0.0228	0.1262
							ASPpep_14.05	14	5	144 - 158	MGGAYIARPTPCHMF	0.0228	0.1262
							ASPpep_14.05	14	5	144 - 158	MGGAYIARPTPCHMF	0.0228	0.1262
							ASPpep_14.05	14	5	144 - 158	MGGAYIARPTPCHMF	0.0228	0.1262
							ASPpep_14.05	14	5	144 - 158	MGGAYIARPTPCHMF	0.0228	0.1262
							ASPpep_14.05	14	5	144 - 158	MGGAYIARPTPCHMF	0.0228	0.1262
							ASPpep_14.05	14	5	144 - 158	MGGAYIARPTPCHMF	0.0228	0.1262
							ASPpep_14.05	14	5	144 - 158	MGGAYIARPTPCHMF	0.0228	0.1262
ASPpep_14.06	14	6	144 - 158	MGGAYIARPTPCHIF	0.0913	0.2622	ASPpep_14.06	14	6	144 - 158	MGGAYIARPTPCHIF	0.0913	0.2622
							ASPpep_14.06	14	6	144 - 158	MGGAYIARPTPCHIF	0.0913	0.2622
							ASPpep_14.06	14	6	144 - 158	MGGAYIARPTPCHIF	0.0913	0.2622
							ASPpep_14.06	14	6	144 - 158	MGGAYIARPTPCHIF	0.0913	0.2622
							ASPpep_14.06	14	6	144 - 158	MGGAYIARPTPCHIF	0.0913	0.2622
							ASPpep_14.06	14	6	144 - 158	MGGAYIARPTPCHIF	0.0913	0.2622
							ASPpep_14.06	14	6	144 - 158	MGGAYIARPTPCHIF	0.0913	0.2622
							ASPpep_14.06	14	6	144 - 158	MGGAYIARPTPCHIF	0.0913	0.2622
							ASPpep_14.06	14	6	144 - 158	MGGAYIARPTPCHIF	0.0913	0.2622
ASPpep_14.07	14	7	144 - 158	MGAAYIARPTSCHMF	0.0006	0.048	ASPpep_14.07	14	7	144 - 158	MGAAYIARPTSCHMF	0.0006	0.048
							ASPpep_14.07	14	7	144 - 158	MGAAYIARPTSCHMF	0.0006	0.048
							ASPpep_14.07	14	7	144 - 158	MGAAYIARPTSCHMF	0.0006	0.048
							ASPpep_14.07	14	7	144 - 158	MGAAYIARPTSCHMF	0.0006	0.048
							ASPpep_14.07	14	7	144 - 158	MGAAYIARPTSCHMF	0.0006	0.048
							ASPpep_14.07	14	7	144 - 158	MGAAYIARPTSCHMF	0.0006	0.048
							ASPpep_14.07	14	7	144 - 158	MGAAYIARPTSCHMF	0.0006	0.048
							ASPpep_14.07	14	7	144 - 158	MGAAYIARPTSCHMF	0.0006	0.048
							ASPpep_14.07	14	7	144 - 158	MGAAYIARPTSCHMF	0.0006	0.048
ASPpep_14.08	14	8	144 - 158	MGLAYIARPTSCHMF	0.0016	0.0556	ASPpep_14.08	14	8	144 - 158	MGLAYIARPTSCHMF	0.0016	0.0556
							ASPpep_14.08	14	8	144 - 158	MGLAYIARPTSCHMF	0.0016	0.0556
							ASPpep_14.08	14	8	144 - 158	MGLAYIARPTSCHMF	0.0016	0.0556
							ASPpep_14.08	14	8	144 - 158	MGLAYIARPTSCHMF	0.0016	0.0556
							ASPpep_14.08	14	8	144 - 158	MGLAYIARPTSCHMF	0.0016	0.0556
							ASPpep_14.08	14	8	144 - 158	MGLAYIARPTSCHMF	0.0016	0.0556
							ASPpep_14.08	14	8	144 - 158	MGLAYIARPTSCHMF	0.0016	0.0556
							ASPpep_14.08	14	8	144 - 158	MGLAYIARPTSCHMF	0.0016	0.0556
							ASPpep_14.08	14	8	144 - 158	MGLAYIARPTSCHMF	0.0016	0.0556
ASPpep_15.01	15	1	155 - 169	CHLFIICFILHGSVI	0.0105	0.1468	ASPpep_15.01	15	1	155 - 169	CHLFIICFILHGSVI	0.0105	0.1468
							ASPpep_15.01	15	1	155 - 169	CHLFIICFILHGSVI	0.0105	0.1468
							ASPpep_15.01	15	1	155 - 169	CHLFIICFILHGSVI	0.0105	0.1468
							ASPpep_15.01	15	1	155 - 169	CHLFIICFILHGSVI	0.0105	0.1468
							ASPpep_15.01	15	1	155 - 169	CHLFIICFILHGSVI	0.0105	0.1468
							ASPpep_15.01	15	1	155 - 169	CHLFIICFILHGSVI	0.0105	0.1468
							ASPpep_15.01	15	1	155 - 169	CHLFIICFILHGSVI	0.0105	0.1468
							ASPpep_15.01	15	1	155 - 169	CHLFIICFILHGSVI	0.0105	0.1468
							ASPpep_15.01	15	1	155 - 169	CHLFIICFILHGSVI	0.0105	0.1468
ASPpep_15.02	15	2	155 - 169	CHLFTICFILHGSVI	0	0.0911	ASPpep_15.02	15	2	155 - 169	CHLFTICFILHGSVI	0	0.0911
							ASPpep_15.02	15	2	155 - 169	CHLFTICFILHGSVI	0	0.0911
							ASPpep_15.02	15	2	155 - 169	CHLFTICFILHGSVI	0	0.0911
							ASPpep_15.02	15	2	155 - 169	CHLFTICFILHGSVI	0	0.0911
							ASPpep_15.02	15	2	155 - 169	CHLFTICFILHGSVI	0	0.0911
							ASPpep_15.02	15	2	155 - 169	CHLFTICFILHGSVI	0	0.0911
							ASPpep_15.02	15	2	155 - 169	CHLFTICFILHGSVI	0	0.0911
							ASPpep_15.02	15	2	155 - 169	CHLFTICFILHGSVI	0	0.0911
							ASPpep_15.02	15	2	155 - 169	CHLFTICFILHGSVI	0	0.0911
ASPpep_15.03	15	3	155 - 169	CHMFIICFILHGSVI	0.0084	0.0594	ASPpep_15.03	15	3	155 - 169	CHMFIICFILHGSVI	0.0084	0.0594
							ASPpep_15.03	15	3	155 - 169	CHMFIICFILHGSVI	0.0084	0.0594
							ASPpep_15.03	15	3	155 - 169	CHMFIICFILHGSVI	0.0084	0.0594
							ASPpep_15.03	15	3	155 - 169	CHMFIICFILHGSVI	0.0084	0.0594
							ASPpep_15.03	15	3	155 - 169	CHMFIICFILHGSVI	0.0084	0.0594
							ASPpep_15.03	15	3	155 - 169	CHMFIICFILHGSVI	0.0084	0.0594
							ASPpep_15.03	15	3	155 - 169	CHMFIICFILHGSVI	0.0084	0.0594
							ASPpep_15.03	15	3	155 - 169	CHMFIICFILHGSVI	0.0084	0.0594
							ASPpep_15.03	15	3	155 - 169	CHMFIICFILHGSVI	0.0084	0.0594
ASPpep_15.04	15	4	155 - 169	CHMFTICFILHGSVI	0.0051	0.0585	ASPpep_15.04	15	4	155 - 169	CHMFTICFILHGSVI	0.0051	0.0585
							ASPpep_15.04	15	4	155 - 169	CHMFTICFILHGSVI	0.0051	0.0585
							ASPpep_15.04	15	4	155 - 169	CHMFTICFILHGSVI	0.0051	0.0585
							ASPpep_15.04	15	4	155 - 169	CHMFTICFILHGSVI	0.0051	0.0585
							ASPpep_15.04	15	4	155 - 169	CHMFTICFILHGSVI	0.0051	0.0585
							ASPpep_15.04	15	4	155 - 169	CHMFTICFILHGSVI	0.0051	0.0585
							ASPpep_15.04	15	4	155 - 169	CHMFTICFILHGSVI	0.0051	0.0585
							ASPpep_15.04	15	4	155 - 169	CHMFTICFILHGSVI	0.0051	0.0585
							ASPpep_15.04	15	4	155 - 169	CHMFTICFILHGSVI	0.0051	0.0585
ASPpep_15.05	15	5	155 - 169	CHMFIICFILHGIVI	0.0152	0.0594	ASPpep_15.05	15	5	155 - 169	CHMFIICFILHGIVI	0.0152	0.0594
							ASPpep_15.05	15	5	155 - 169	CHMFIICFILHGIVI	0.0152	0.0594
							ASPpep_15.05	15	5	155 - 169	CHMFIICFILHGIVI	0.0152	0.0594
							ASPpep_15.05	15	5	155 - 169	CHMFIICFILHGIVI	0.0152	0.0594
							ASPpep_15.05	15	5	155 - 169	CHMFIICFILHGIVI	0.0152	0.0594
							ASPpep_15.05	15	5	155 - 169	CHMFIICFILHGIVI	0.0152	0.0594
							ASPpep_15.05	15	5	155 - 169	CHMFIICFILHGIVI	0.0152	0.0594
							ASPpep_15.05	15	5	155 - 169	CHMFIICFILHGIVI	0.0152	0.0594
							ASPpep_15.05	15	5	155 - 169	CHMFIICFILHGIVI	0.0152	0.0594
ASPpep_15.06	15	6	155 - 169	CHMFTICFILHGIVI	0.0252	0.072	ASPpep_15.06	15	6	155 - 169	CHMFTICFILHGIVI	0.0252	0.072
							ASPpep_15.06	15	6	155 - 169	CHMFTICFILHGIVI	0.0252	0.072
							ASPpep_15.06	15	6	155 - 169	CHMFTICFILHGIVI	0.0252	0.072
							ASPpep_15.06	15	6	155 - 169	CHMFTICFILHGIVI	0.0252	0.072
							ASPpep_15.06	15	6	155 - 169	CHMFTICFILHGIVI	0.0252	0.072
							ASPpep_15.06	15	6	155 - 169	CHMFTICFILHGIVI	0.0252	0.072
							ASPpep_15.06	15	6	155 - 169	CHMFTICFILHGIVI	0.0252	0.072
							ASPpep_15.06	15	6	155 - 169	CHMFTICFILHGIVI	0.0252	0.072
							ASPpep_15.06	15	6	155 - 169	CHMFTICFILHGIVI	0.0252	0.072
ASPpep_15.07	15	7	155 - 169	CHIFIICFILHGIVI	0.0335	0.068	ASPpep_15.07	15	7	155 - 169	CHIFIICFILHGIVI	0.0335	0.068
							ASPpep_15.07	15	7	155 - 169	CHIFIICFILHGIVI	0.0335	0.068
							ASPpep_15.07	15	7	155 - 169	CHIFIICFILHGIVI	0.0335	0.068
							ASPpep_15.07	15	7	155 - 169	CHIFIICFILHGIVI	0.0335	0.068
							ASPpep_15.07	15	7	155 - 169	CHIFIICFILHGIVI	0.0335	0.068
							ASPpep_15.07	15	7	155 - 169	CHIFIICFILHGIVI	0.0335	0.068
							ASPpep_15.07	15	7	155 - 169	CHIFIICFILHGIVI	0.0335	0.068
							ASPpep_15.07	15	7	155 - 169	CHIFIICFILHGIVI	0.0335	0.068
							ASPpep_15.07	15	7	155 - 169	CHIFIICFILHGIVI	0.0335	0.068
ASPpep_15.08	15	8	155 - 169	CHIFTICFILHGIVI	0.0288	0.1139	ASPpep_15.08	15	8	155 - 169	CHIFTICFILHGIVI	0.0288	0.1139
							ASPpep_15.08	15	8	155 - 169	CHIFTICFILHGIVI	0.0288	0.1139
							ASPpep_15.08	15	8	155 - 169	CHIFTICFILHGIVI	0.0288	0.1139
							ASPpep_15.08	15	8	155 - 169	CHIFTICFILHGIVI	0.0288	0.1139
							ASPpep_15.08	15	8	155 - 169	CHIFTICFILHGIVI	0.0288	0.1139
							ASPpep_15.08	15	8	155 - 169	CHIFTICFILHGIVI	0.0288	0.1139
							ASPpep_15.08	15	8	155 - 169	CHIFTICFILHGIVI	0.0288	0.1139
							ASPpep_15.08	15	8	155 - 169	CHIFTICFILHGIVI	0.0288	0.1139
							ASPpep_15.08	15	8	155 - 169	CHIFTICFILHGIVI	0.0288	0.1139
ASPpep_15.09	15	9	155 - 169	CHMFIICFIRHGRVI	0.2287	0.1568	ASPpep_15.09	15	9	155 - 169	CHMFIICFIRHGRVI	0.2287	0.1568
							ASPpep_15.09	15	9	155 - 169	CHMFIICFIRHGRVI	0.2287	0.1568
							ASPpep_15.09	15	9	155 - 169	CHMFIICFIRHGRVI	0.2287	0.1568
							ASPpep_15.09	15	9	155 - 169	CHMFIICFIRHGRVI	0.2287	0.1568
							ASPpep_15.09	15	9	155 - 169	CHMFIICFIRHGRVI	0.2287	0.1568
							ASPpep_15.09	15	9	155 - 169	CHMFIICFIRHGRVI	0.2287	0.1568
							ASPpep_15.09	15	9	155 - 169	CHMFIICFIRHGRVI	0.2287	0.1568
							ASPpep_15.09	15	9	155 - 169	CHMFIICFIRHGRVI	0.2287	0.1568
							ASPpep_15.09	15	9	155 - 169	CHMFIICFIRHGRVI	0.2287	0.1568
ASPpep_15.10	15	10	155 - 169	CHMFIICFILHGRVI	0.0935	0.0866	ASPpep_15.10	15	10	155 - 169	CHMFIICFILHGRVI	0.0935	0.0866
							ASPpep_15.10	15	10	155 - 169	CHMFIICFILHGRVI	0.0935	0.0866
							ASPpep_15.10	15	10	155 - 169	CHMFIICFILHGRVI	0.0935	0.0866
							ASPpep_15.10	15	10	155 - 169	CHMFIICFILHGRVI	0.0935	0.0866
							ASPpep_15.10	15	10	155 - 169	CHMFIICFILHGRVI	0.0935	0.0866
							ASPpep_15.10	15	10	155 - 169	CHMFIICFILHGRVI	0.0935	0.0866
							ASPpep_15.10	15	10	155 - 169	CHMFIICFILHGRVI	0.0935	0.0866
							ASPpep_15.10	15	10	155 - 169	CHMFIICFILHGRVI	0.0935	0.0866
							ASPpep_15.10	15	10	155 - 169	CHMFIICFILHGRVI	0.0935	0.0866
ASPpep_15.11	15	11	155 - 169	CHMFTICFIRHGRVI	0.2614	0.1577	ASPpep_15.11	15	11	155 - 169	CHMFTICFIRHGRVI	0.2614	0.1577
							ASPpep_15.11	15	11	155 - 169	CHMFTICFIRHGRVI	0.2614	0.1577
							ASPpep_15.11	15	11	155 - 169	CHMFTICFIRHGRVI	0.2614	0.1577
							ASPpep_15.11	15	11	155 - 169	CHMFTICFIRHGRVI	0.2614	0.1577
							ASPpep_15.11	15	11	155 - 169	CHMFTICFIRHGRVI	0.2614	0.1577
							ASPpep_15.11	15	11	155 - 169	CHMFTICFIRHGRVI	0.2614	0.1577
							ASPpep_15.11	15	11	155 - 169	CHMFTICFIRHGRVI	0.2614	0.1577
							ASPpep_15.11	15	11	155 - 169	CHMFTICFIRHGRVI	0.2614	0.1577
							ASPpep_15.11	15	11	155 - 169	CHMFTICFIRHGRVI	0.2614	0.1577
ASPpep_15.12	15	12	155 - 169	CHMFTICFILHGRVI	0.08	0.0422	ASPpep_15.12	15	12	155 - 169	CHMFTICFILHGRVI	0.08	0.0422
							ASPpep_15.12	15	12	155 - 169	CHMFTICFILHGRVI	0.08	0.0422
							ASPpep_15.12	15	12	155 - 169	CHMFTICFILHGRVI	0.08	0.0422
							ASPpep_15.12	15	12	155 - 169	CHMFTICFILHGRVI	0.08	0.0422
							ASPpep_15.12	15	12	155 - 169	CHMFTICFILHGRVI	0.08	0.0422
							ASPpep_15.12	15	12	155 - 169	CHMFTICFILHGRVI	0.08	0.0422
							ASPpep_15.12	15	12	155 - 169	CHMFTICFILHGRVI	0.08	0.0422
							ASPpep_15.12	15	12	155 - 169	CHMFTICFILHGRVI	0.08	0.0422
							ASPpep_15.12	15	12	155 - 169	CHMFTICFILHGRVI	0.08	0.0422
ASPpep_16.01	16	1	195 - 209	VLLNQVLLNSCVVLQ	0	0.0627	ASPpep_16.01	16	1	195 - 209	VLLNQVLLNSCVVLQ	0	0.0627
							ASPpep_16.01	16	1	195 - 209	VLLNQVLLNSCVVLQ	0	0.0627
							ASPpep_16.01	16	1	195 - 209	VLLNQVLLNSCVVLQ	0	0.0627
							ASPpep_16.01	16	1	195 - 209	VLLNQVLLNSCVVLQ	0	0.0627
							ASPpep_16.01	16	1	195 - 209	VLLNQVLLNSCVVLQ	0	0.0627
							ASPpep_16.01	16	1	195 - 209	VLLNQVLLNSCVVLQ	0	0.0627
							ASPpep_16.01	16	1	195 - 209	VLLNQVLLNSCVVLQ	0	0.0627
							ASPpep_16.01	16	1	195 - 209	VLLNQVLLNSCVVLQ	0	0.0627
							ASPpep_16.01	16	1	195 - 209	VLLNQVLLNSCVVLQ	0	0.0627
ASPpep_16.02	16	2	195 - 209	VLLNQVLLNSCDVLQ	0.1643	0.4269	ASPpep_16.02	16	2	195 - 209	VLLNQVLLNSCDVLQ	0.1643	0.4269
							ASPpep_16.02	16	2	195 - 209	VLLNQVLLNSCDVLQ	0.1643	0.4269
							ASPpep_16.02	16	2	195 - 209	VLLNQVLLNSCDVLQ	0.1643	0.4269
							ASPpep_16.02	16	2	195 - 209	VLLNQVLLNSCDVLQ	0.1643	0.4269
							ASPpep_16.02	16	2	195 - 209	VLLNQVLLNSCDVLQ	0.1643	0.4269
							ASPpep_16.02	16	2	195 - 209	VLLNQVLLNSCDVLQ	0.1643	0.4269
							ASPpep_16.02	16	2	195 - 209	VLLNQVLLNSCDVLQ	0.1643	0.4269
							ASPpep_16.02	16	2	195 - 209	VLLNQVLLNSCDVLQ	0.1643	0.4269
							ASPpep_16.02	16	2	195 - 209	VLLNQVLLNSCDVLQ	0.1643	0.4269
ASPpep_16.03	16	3	195 - 209	VLLNQVLLNSFVVLQ	0.3013	0.2918	ASPpep_16.03	16	3	195 - 209	VLLNQVLLNSFVVLQ	0.3013	0.2918
							ASPpep_16.03	16	3	195 - 209	VLLNQVLLNSFVVLQ	0.3013	0.2918
							ASPpep_16.03	16	3	195 - 209	VLLNQVLLNSFVVLQ	0.3013	0.2918
							ASPpep_16.03	16	3	195 - 209	VLLNQVLLNSFVVLQ	0.3013	0.2918
							ASPpep_16.03	16	3	195 - 209	VLLNQVLLNSFVVLQ	0.3013	0.2918
							ASPpep_16.03	16	3	195 - 209	VLLNQVLLNSFVVLQ	0.3013	0.2918
							ASPpep_16.03	16	3	195 - 209	VLLNQVLLNSFVVLQ	0.3013	0.2918
							ASPpep_16.03	16	3	195 - 209	VLLNQVLLNSFVVLQ	0.3013	0.2918
							ASPpep_16.03	16	3	195 - 209	VLLNQVLLNSFVVLQ	0.3013	0.2918
ASPpep_16.04	16	4	195 - 209	VLLNQVLLNSFDVLQ	0.6351	0.7628	ASPpep_16.04	16	4	195 - 209	VLLNQVLLNSFDVLQ	0.6351	0.7628
							ASPpep_16.04	16	4	195 - 209	VLLNQVLLNSFDVLQ	0.6351	0.7628
							ASPpep_16.04	16	4	195 - 209	VLLNQVLLNSFDVLQ	0.6351	0.7628
							ASPpep_16.04	16	4	195 - 209	VLLNQVLLNSFDVLQ	0.6351	0.7628
							ASPpep_16.04	16	4	195 - 209	VLLNQVLLNSFDVLQ	0.6351	0.7628
							ASPpep_16.04	16	4	195 - 209	VLLNQVLLNSFDVLQ	0.6351	0.7628
							ASPpep_16.04	16	4	195 - 209	VLLNQVLLNSFDVLQ	0.6351	0.7628
							ASPpep_16.04	16	4	195 - 209	VLLNQVLLNSFDVLQ	0.6351	0.7628
							ASPpep_16.04	16	4	195 - 209	VLLNQVLLNSFDVLQ	0.6351	0.7628
ASPpep_16.05	16	5	195 - 209	VLLNQVLLNRLDVLQ	0.3956	0.447	ASPpep_16.05	16	5	195 - 209	VLLNQVLLNRLDVLQ	0.3956	0.447
							ASPpep_16.05	16	5	195 - 209	VLLNQVLLNRLDVLQ	0.3956	0.447
							ASPpep_16.05	16	5	195 - 209	VLLNQVLLNRLDVLQ	0.3956	0.447
							ASPpep_16.05	16	5	195 - 209	VLLNQVLLNRLDVLQ	0.3956	0.447
							ASPpep_16.05	16	5	195 - 209	VLLNQVLLNRLDVLQ	0.3956	0.447
							ASPpep_16.05	16	5	195 - 209	VLLNQVLLNRLDVLQ	0.3956	0.447
							ASPpep_16.05	16	5	195 - 209	VLLNQVLLNRLDVLQ	0.3956	0.447
							ASPpep_16.05	16	5	195 - 209	VLLNQVLLNRLDVLQ	0.3956	0.447
							ASPpep_16.05	16	5	195 - 209	VLLNQVLLNRLDVLQ	0.3956	0.447
ASPpep_16.06	16	6	195 - 209	VLLNQVLLNRPDVLQ	0.2123	0.329	ASPpep_16.06	16	6	195 - 209	VLLNQVLLNRPDVLQ	0.2123	0.329
							ASPpep_16.06	16	6	195 - 209	VLLNQVLLNRPDVLQ	0.2123	0.329
							ASPpep_16.06	16	6	195 - 209	VLLNQVLLNRPDVLQ	0.2123	0.329
							ASPpep_16.06	16	6	195 - 209	VLLNQVLLNRPDVLQ	0.2123	0.329
							ASPpep_16.06	16	6	195 - 209	VLLNQVLLNRPDVLQ	0.2123	0.329
							ASPpep_16.06	16	6	195 - 209	VLLNQVLLNRPDVLQ	0.2123	0.329
							ASPpep_16.06	16	6	195 - 209	VLLNQVLLNRPDVLQ	0.2123	0.329
							ASPpep_16.06	16	6	195 - 209	VLLNQVLLNRPDVLQ	0.2123	0.329
							ASPpep_16.06	16	6	195 - 209	VLLNQVLLNRPDVLQ	0.2123	0.329
ASPpep_16.07	16	7	195 - 209	VLLNQVLLNSLDVLQ	0.625	0.4852	ASPpep_16.07	16	7	195 - 209	VLLNQVLLNSLDVLQ	0.625	0.4852
							ASPpep_16.07	16	7	195 - 209	VLLNQVLLNSLDVLQ	0.625	0.4852
							ASPpep_16.07	16	7	195 - 209	VLLNQVLLNSLDVLQ	0.625	0.4852
							ASPpep_16.07	16	7	195 - 209	VLLNQVLLNSLDVLQ	0.625	0.4852
							ASPpep_16.07	16	7	195 - 209	VLLNQVLLNSLDVLQ	0.625	0.4852
							ASPpep_16.07	16	7	195 - 209	VLLNQVLLNSLDVLQ	0.625	0.4852
							ASPpep_16.07	16	7	195 - 209	VLLNQVLLNSLDVLQ	0.625	0.4852
							ASPpep_16.07	16	7	195 - 209	VLLNQVLLNSLDVLQ	0.625	0.4852
							ASPpep_16.07	16	7	195 - 209	VLLNQVLLNSLDVLQ	0.625	0.4852
ASPpep_16.08	16	8	195 - 209	VLLNQVLLNSPDVLQ	0.2948	0.554	ASPpep_16.08	16	8	195 - 209	VLLNQVLLNSPDVLQ	0.2948	0.554
							ASPpep_16.08	16	8	195 - 209	VLLNQVLLNSPDVLQ	0.2948	0.554
							ASPpep_16.08	16	8	195 - 209	VLLNQVLLNSPDVLQ	0.2948	0.554
							ASPpep_16.08	16	8	195 - 209	VLLNQVLLNSPDVLQ	0.2948	0.554
							ASPpep_16.08	16	8	195 - 209	VLLNQVLLNSPDVLQ	0.2948	0.554
							ASPpep_16.08	16	8	195 - 209	VLLNQVLLNSPDVLQ	0.2948	0.554
							ASPpep_16.08	16	8	195 - 209	VLLNQVLLNSPDVLQ	0.2948	0.554
							ASPpep_16.08	16	8	195 - 209	VLLNQVLLNSPDVLQ	0.2948	0.554
							ASPpep_16.08	16	8	195 - 209	VLLNQVLLNSPDVLQ	0.2948	0.554
ASPpep_16.10	16	10	195 - 209	VLLNQVLLNSPVVLQ	0.2841	0.3761	ASPpep_16.10	16	10	195 - 209	VLLNQVLLNSPVVLQ	0.2841	0.3761
							ASPpep_16.10	16	10	195 - 209	VLLNQVLLNSPVVLQ	0.2841	0.3761
							ASPpep_16.10	16	10	195 - 209	VLLNQVLLNSPVVLQ	0.2841	0.3761
							ASPpep_16.10	16	10	195 - 209	VLLNQVLLNSPVVLQ	0.2841	0.3761
							ASPpep_16.10	16	10	195 - 209	VLLNQVLLNSPVVLQ	0.2841	0.3761
							ASPpep_16.10	16	10	195 - 209	VLLNQVLLNSPVVLQ	0.2841	0.3761
							ASPpep_16.10	16	10	195 - 209	VLLNQVLLNSPVVLQ	0.2841	0.3761
							ASPpep_16.10	16	10	195 - 209	VLLNQVLLNSPVVLQ	0.2841	0.3761
							ASPpep_16.10	16	10	195 - 209	VLLNQVLLNSPVVLQ	0.2841	0.3761

## Sheet: Planilha2
Nome	Set	Numero
ASPpep_01.01	1	1	1 - 15	MPQTVSCNRCCCASI	0	0
ASPpep_01.01	1	1	1 - 15	MPQTVSCNRCCCASI	0	0
ASPpep_01.01	1	1	1 - 15	MPQTVSCNRCCCASI	0	0
ASPpep_01.01	1	1	1 - 15	MPQTVSCNRCCCASI	0	0
ASPpep_01.01	1	1	1 - 15	MPQTVSCNRCCCASI	0	0
ASPpep_01.01	1	1	1 - 15	MPQTVSCNRCCCASI	0	0
ASPpep_01.01	1	1	1 - 15	MPQTVSCNRCCCASI	0	0
ASPpep_01.01	1	1	1 - 15	MPQTVSCNRCCCASI	0	0
ASPpep_01.01	1	1	1 - 15	MPQTVSCNRCCCASI	0	0
ASPpep_01.02	1	2	1 - 15	MPQTVSCNICCCASI	0	0
ASPpep_01.02	1	2	1 - 15	MPQTVSCNICCCASI	0	0
ASPpep_01.02	1	2	1 - 15	MPQTVSCNICCCASI	0	0
ASPpep_01.02	1	2	1 - 15	MPQTVSCNICCCASI	0	0
ASPpep_01.02	1	2	1 - 15	MPQTVSCNICCCASI	0	0
ASPpep_01.02	1	2	1 - 15	MPQTVSCNICCCASI	0	0
ASPpep_01.02	1	2	1 - 15	MPQTVSCNICCCASI	0	0
ASPpep_01.02	1	2	1 - 15	MPQTVSCNICCCASI	0	0
ASPpep_01.02	1	2	1 - 15	MPQTVSCNICCCASI	0	0
ASPpep_02.01	2	1	11 - 25	CCASIALSKLFCCCT	0	0
ASPpep_02.01	2	1	11 - 25	CCASIALSKLFCCCT	0	0
ASPpep_02.01	2	1	11 - 25	CCASIALSKLFCCCT	0	0
ASPpep_02.01	2	1	11 - 25	CCASIALSKLFCCCT	0	0
ASPpep_02.01	2	1	11 - 25	CCASIALSKLFCCCT	0	0
ASPpep_02.01	2	1	11 - 25	CCASIALSKLFCCCT	0	0
ASPpep_02.01	2	1	11 - 25	CCASIALSKLFCCCT	0	0
ASPpep_02.01	2	1	11 - 25	CCASIALSKLFCCCT	0	0
ASPpep_02.01	2	1	11 - 25	CCASIALSKLFCCCT	0	0
ASPpep_02.02	2	2	11 - 25	CCASIALSRLFCCCT	0	0
ASPpep_02.02	2	2	11 - 25	CCASIALSRLFCCCT	0	0
ASPpep_02.02	2	2	11 - 25	CCASIALSRLFCCCT	0	0
ASPpep_02.02	2	2	11 - 25	CCASIALSRLFCCCT	0	0
ASPpep_02.02	2	2	11 - 25	CCASIALSRLFCCCT	0	0
ASPpep_02.02	2	2	11 - 25	CCASIALSRLFCCCT	0	0
ASPpep_02.02	2	2	11 - 25	CCASIALSRLFCCCT	0	0
ASPpep_02.02	2	2	11 - 25	CCASIALSRLFCCCT	0	0
ASPpep_02.02	2	2	11 - 25	CCASIALSRLFCCCT	0	0
ASPpep_02.03	2	3	11 - 25	CCASIALSKLLCCCT	0	0
ASPpep_02.03	2	3	11 - 25	CCASIALSKLLCCCT	0	0
ASPpep_02.03	2	3	11 - 25	CCASIALSKLLCCCT	0	0
ASPpep_02.03	2	3	11 - 25	CCASIALSKLLCCCT	0	0
ASPpep_02.03	2	3	11 - 25	CCASIALSKLLCCCT	0	0
ASPpep_02.03	2	3	11 - 25	CCASIALSKLLCCCT	0	0
ASPpep_02.03	2	3	11 - 25	CCASIALSKLLCCCT	0	0
ASPpep_02.03	2	3	11 - 25	CCASIALSKLLCCCT	0	0
ASPpep_02.03	2	3	11 - 25	CCASIALSKLLCCCT	0	0
ASPpep_02.04	2	4	11 - 25	CCASIALSRLLCCCT	0	0
ASPpep_02.04	2	4	11 - 25	CCASIALSRLLCCCT	0	0
ASPpep_02.04	2	4	11 - 25	CCASIALSRLLCCCT	0	0
ASPpep_02.04	2	4	11 - 25	CCASIALSRLLCCCT	0	0
ASPpep_02.04	2	4	11 - 25	CCASIALSRLLCCCT	0	0
ASPpep_02.04	2	4	11 - 25	CCASIALSRLLCCCT	0	0
ASPpep_02.04	2	4	11 - 25	CCASIALSRLLCCCT	0	0
ASPpep_02.04	2	4	11 - 25	CCASIALSRLLCCCT	0	0
ASPpep_02.04	2	4	11 - 25	CCASIALSRLLCCCT	0	0
ASPpep_03.01	3	1	22 - 36	CCCTIPDNNCLACTV	0	0.0254
ASPpep_03.01	3	1	22 - 36	CCCTIPDNNCLACTV	0	0.0254
ASPpep_03.01	3	1	22 - 36	CCCTIPDNNCLACTV	0	0.0254
ASPpep_03.01	3	1	22 - 36	CCCTIPDNNCLACTV	0	0.0254
ASPpep_03.01	3	1	22 - 36	CCCTIPDNNCLACTV	0	0.0254
ASPpep_03.01	3	1	22 - 36	CCCTIPDNNCLACTV	0	0.0254
ASPpep_03.01	3	1	22 - 36	CCCTIPDNNCLACTV	0	0.0254
ASPpep_03.01	3	1	22 - 36	CCCTIPDNNCLACTV	0	0.0254
ASPpep_03.01	3	1	22 - 36	CCCTIPDNNCLACTV	0	0.0254
ASPpep_03.02	3	2	22 - 36	CCCTIPDNNSLACTV	0	0.017
ASPpep_03.02	3	2	22 - 36	CCCTIPDNNSLACTV	0	0.017
ASPpep_03.02	3	2	22 - 36	CCCTIPDNNSLACTV	0	0.017
ASPpep_03.02	3	2	22 - 36	CCCTIPDNNSLACTV	0	0.017
ASPpep_03.02	3	2	22 - 36	CCCTIPDNNSLACTV	0	0.017
ASPpep_03.02	3	2	22 - 36	CCCTIPDNNSLACTV	0	0.017
ASPpep_03.02	3	2	22 - 36	CCCTIPDNNSLACTV	0	0.017
ASPpep_03.02	3	2	22 - 36	CCCTIPDNNSLACTV	0	0.017
ASPpep_03.02	3	2	22 - 36	CCCTIPDNNSLACTV	0	0.017
ASPpep_04.01	4	1	32 - 46	LACTVSVINAAPIVL	0.0852	0.1292
ASPpep_04.01	4	1	32 - 46	LACTVSVINAAPIVL	0.0852	0.1292
ASPpep_04.01	4	1	32 - 46	LACTVSVINAAPIVL	0.0852	0.1292
ASPpep_04.01	4	1	32 - 46	LACTVSVINAAPIVL	0.0852	0.1292
ASPpep_04.01	4	1	32 - 46	LACTVSVINAAPIVL	0.0852	0.1292
ASPpep_04.01	4	1	32 - 46	LACTVSVINAAPIVL	0.0852	0.1292
ASPpep_04.01	4	1	32 - 46	LACTVSVINAAPIVL	0.0852	0.1292
ASPpep_04.01	4	1	32 - 46	LACTVSVINAAPIVL	0.0852	0.1292
ASPpep_04.01	4	1	32 - 46	LACTVSVINAAPIVL	0.0852	0.1292
ASPpep_04.02	4	2	32 - 46	LACTVSVTNAAPIVL	0.1158	0.1415
ASPpep_04.02	4	2	32 - 46	LACTVSVTNAAPIVL	0.1158	0.1415
ASPpep_04.02	4	2	32 - 46	LACTVSVTNAAPIVL	0.1158	0.1415
ASPpep_04.02	4	2	32 - 46	LACTVSVTNAAPIVL	0.1158	0.1415
ASPpep_04.02	4	2	32 - 46	LACTVSVTNAAPIVL	0.1158	0.1415
ASPpep_04.02	4	2	32 - 46	LACTVSVTNAAPIVL	0.1158	0.1415
ASPpep_04.02	4	2	32 - 46	LACTVSVTNAAPIVL	0.1158	0.1415
ASPpep_04.02	4	2	32 - 46	LACTVSVTNAAPIVL	0.1158	0.1415
ASPpep_04.02	4	2	32 - 46	LACTVSVTNAAPIVL	0.1158	0.1415
ASPpep_04.03	4	3	32 - 46	LACTVSVSNAAPIVL	0.0824	0.0869
ASPpep_04.03	4	3	32 - 46	LACTVSVSNAAPIVL	0.0824	0.0869
ASPpep_04.03	4	3	32 - 46	LACTVSVSNAAPIVL	0.0824	0.0869
ASPpep_04.03	4	3	32 - 46	LACTVSVSNAAPIVL	0.0824	0.0869
ASPpep_04.03	4	3	32 - 46	LACTVSVSNAAPIVL	0.0824	0.0869
ASPpep_04.03	4	3	32 - 46	LACTVSVSNAAPIVL	0.0824	0.0869
ASPpep_04.03	4	3	32 - 46	LACTVSVSNAAPIVL	0.0824	0.0869
ASPpep_04.03	4	3	32 - 46	LACTVSVSNAAPIVL	0.0824	0.0869
ASPpep_04.03	4	3	32 - 46	LACTVSVSNAAPIVL	0.0824	0.0869
ASPpep_05.01	5	1	41 - 55	AAPIVLPANPKNPRN	0.2298	0.4364
ASPpep_05.01	5	1	41 - 55	AAPIVLPANPKNPRN	0.2298	0.4364
ASPpep_05.01	5	1	41 - 55	AAPIVLPANPKNPRN	0.2298	0.4364
ASPpep_05.01	5	1	41 - 55	AAPIVLPANPKNPRN	0.2298	0.4364
ASPpep_05.01	5	1	41 - 55	AAPIVLPANPKNPRN	0.2298	0.4364
ASPpep_05.01	5	1	41 - 55	AAPIVLPANPKNPRN	0.2298	0.4364
ASPpep_05.01	5	1	41 - 55	AAPIVLPANPKNPRN	0.2298	0.4364
ASPpep_05.01	5	1	41 - 55	AAPIVLPANPKNPRN	0.2298	0.4364
ASPpep_05.01	5	1	41 - 55	AAPIVLPANPKNPRN	0.2298	0.4364
ASPpep_05.02	5	2	41 - 55	AAPIVLPANLKNPRN	0.2736	0.3625
ASPpep_05.02	5	2	41 - 55	AAPIVLPANLKNPRN	0.2736	0.3625
ASPpep_05.02	5	2	41 - 55	AAPIVLPANLKNPRN	0.2736	0.3625
ASPpep_05.02	5	2	41 - 55	AAPIVLPANLKNPRN	0.2736	0.3625
ASPpep_05.02	5	2	41 - 55	AAPIVLPANLKNPRN	0.2736	0.3625
ASPpep_05.02	5	2	41 - 55	AAPIVLPANLKNPRN	0.2736	0.3625
ASPpep_05.02	5	2	41 - 55	AAPIVLPANLKNPRN	0.2736	0.3625
ASPpep_05.02	5	2	41 - 55	AAPIVLPANLKNPRN	0.2736	0.3625
ASPpep_05.02	5	2	41 - 55	AAPIVLPANLKNPRN	0.2736	0.3625
ASPpep_06.01	6	1	51 - 65	KNPRNIAPSPTALFS	0.2351	0.1891
ASPpep_06.01	6	1	51 - 65	KNPRNIAPSPTALFS	0.2351	0.1891
ASPpep_06.01	6	1	51 - 65	KNPRNIAPSPTALFS	0.2351	0.1891
ASPpep_06.01	6	1	51 - 65	KNPRNIAPSPTALFS	0.2351	0.1891
ASPpep_06.01	6	1	51 - 65	KNPRNIAPSPTALFS	0.2351	0.1891
ASPpep_06.01	6	1	51 - 65	KNPRNIAPSPTALFS	0.2351	0.1891
ASPpep_06.01	6	1	51 - 65	KNPRNIAPSPTALFS	0.2351	0.1891
ASPpep_06.01	6	1	51 - 65	KNPRNIAPSPTALFS	0.2351	0.1891
ASPpep_06.01	6	1	51 - 65	KNPRNIAPSPTALFS	0.2351	0.1891
ASPpep_06.02	6	2	51 - 65	KNPRNIAPIPTALFS	0.2254	0.183
ASPpep_06.02	6	2	51 - 65	KNPRNIAPIPTALFS	0.2254	0.183
ASPpep_06.02	6	2	51 - 65	KNPRNIAPIPTALFS	0.2254	0.183
ASPpep_06.02	6	2	51 - 65	KNPRNIAPIPTALFS	0.2254	0.183
ASPpep_06.02	6	2	51 - 65	KNPRNIAPIPTALFS	0.2254	0.183
ASPpep_06.02	6	2	51 - 65	KNPRNIAPIPTALFS	0.2254	0.183
ASPpep_06.02	6	2	51 - 65	KNPRNIAPIPTALFS	0.2254	0.183
ASPpep_06.02	6	2	51 - 65	KNPRNIAPIPTALFS	0.2254	0.183
ASPpep_06.02	6	2	51 - 65	KNPRNIAPIPTALFS	0.2254	0.183
ASPpep_06.03	6	3	51 - 65	KNPRNIAPVPTALFS	0.1846	0.1543
ASPpep_06.03	6	3	51 - 65	KNPRNIAPVPTALFS	0.1846	0.1543
ASPpep_06.03	6	3	51 - 65	KNPRNIAPVPTALFS	0.1846	0.1543
ASPpep_06.03	6	3	51 - 65	KNPRNIAPVPTALFS	0.1846	0.1543
ASPpep_06.03	6	3	51 - 65	KNPRNIAPVPTALFS	0.1846	0.1543
ASPpep_06.03	6	3	51 - 65	KNPRNIAPVPTALFS	0.1846	0.1543
ASPpep_06.03	6	3	51 - 65	KNPRNIAPVPTALFS	0.1846	0.1543
ASPpep_06.03	6	3	51 - 65	KNPRNIAPVPTALFS	0.1846	0.1543
ASPpep_06.03	6	3	51 - 65	KNPRNIAPVPTALFS	0.1846	0.1543
ASPpep_06.04	6	4	51 - 65	KNPRNTAPSPTALFS	0.152	0.1998
ASPpep_06.04	6	4	51 - 65	KNPRNTAPSPTALFS	0.152	0.1998
ASPpep_06.04	6	4	51 - 65	KNPRNTAPSPTALFS	0.152	0.1998
ASPpep_06.04	6	4	51 - 65	KNPRNTAPSPTALFS	0.152	0.1998
ASPpep_06.04	6	4	51 - 65	KNPRNTAPSPTALFS	0.152	0.1998
ASPpep_06.04	6	4	51 - 65	KNPRNTAPSPTALFS	0.152	0.1998
ASPpep_06.04	6	4	51 - 65	KNPRNTAPSPTALFS	0.152	0.1998
ASPpep_06.04	6	4	51 - 65	KNPRNTAPSPTALFS	0.152	0.1998
ASPpep_06.04	6	4	51 - 65	KNPRNTAPSPTALFS	0.152	0.1998
ASPpep_06.05	6	5	51 - 65	KNPRNTAPIPTALFS	0.1596	0.1299
ASPpep_06.05	6	5	51 - 65	KNPRNTAPIPTALFS	0.1596	0.1299
ASPpep_06.05	6	5	51 - 65	KNPRNTAPIPTALFS	0.1596	0.1299
ASPpep_06.05	6	5	51 - 65	KNPRNTAPIPTALFS	0.1596	0.1299
ASPpep_06.05	6	5	51 - 65	KNPRNTAPIPTALFS	0.1596	0.1299
ASPpep_06.05	6	5	51 - 65	KNPRNTAPIPTALFS	0.1596	0.1299
ASPpep_06.05	6	5	51 - 65	KNPRNTAPIPTALFS	0.1596	0.1299
ASPpep_06.05	6	5	51 - 65	KNPRNTAPIPTALFS	0.1596	0.1299
ASPpep_06.05	6	5	51 - 65	KNPRNTAPIPTALFS	0.1596	0.1299
ASPpep_06.06	6	6	51 - 65	KNPRNTAPVPTALFS	0.1456	0.2224
ASPpep_06.06	6	6	51 - 65	KNPRNTAPVPTALFS	0.1456	0.2224
ASPpep_06.06	6	6	51 - 65	KNPRNTAPVPTALFS	0.1456	0.2224
ASPpep_06.06	6	6	51 - 65	KNPRNTAPVPTALFS	0.1456	0.2224
ASPpep_06.06	6	6	51 - 65	KNPRNTAPVPTALFS	0.1456	0.2224
ASPpep_06.06	6	6	51 - 65	KNPRNTAPVPTALFS	0.1456	0.2224
ASPpep_06.06	6	6	51 - 65	KNPRNTAPVPTALFS	0.1456	0.2224
ASPpep_06.06	6	6	51 - 65	KNPRNTAPVPTALFS	0.1456	0.2224
ASPpep_06.06	6	6	51 - 65	KNPRNTAPVPTALFS	0.1456	0.2224
ASPpep_06.07	6	7	51 - 65	KNPRNKAPIPTALFS	0.2238	0.2511
ASPpep_06.07	6	7	51 - 65	KNPRNKAPIPTALFS	0.2238	0.2511
ASPpep_06.07	6	7	51 - 65	KNPRNKAPIPTALFS	0.2238	0.2511
ASPpep_06.07	6	7	51 - 65	KNPRNKAPIPTALFS	0.2238	0.2511
ASPpep_06.07	6	7	51 - 65	KNPRNKAPIPTALFS	0.2238	0.2511
ASPpep_06.07	6	7	51 - 65	KNPRNKAPIPTALFS	0.2238	0.2511
ASPpep_06.07	6	7	51 - 65	KNPRNKAPIPTALFS	0.2238	0.2511
ASPpep_06.07	6	7	51 - 65	KNPRNKAPIPTALFS	0.2238	0.2511
ASPpep_06.07	6	7	51 - 65	KNPRNKAPIPTALFS	0.2238	0.2511
ASPpep_06.08	6	8	51 - 65	KNPRNKAPSPTALFS	0.1547	0.3208
ASPpep_06.08	6	8	51 - 65	KNPRNKAPSPTALFS	0.1547	0.3208
ASPpep_06.08	6	8	51 - 65	KNPRNKAPSPTALFS	0.1547	0.3208
ASPpep_06.08	6	8	51 - 65	KNPRNKAPSPTALFS	0.1547	0.3208
ASPpep_06.08	6	8	51 - 65	KNPRNKAPSPTALFS	0.1547	0.3208
ASPpep_06.08	6	8	51 - 65	KNPRNKAPSPTALFS	0.1547	0.3208
ASPpep_06.08	6	8	51 - 65	KNPRNKAPSPTALFS	0.1547	0.3208
ASPpep_06.08	6	8	51 - 65	KNPRNKAPSPTALFS	0.1547	0.3208
ASPpep_06.08	6	8	51 - 65	KNPRNKAPSPTALFS	0.1547	0.3208
ASPpep_07.01	7	1	62 - 76	TALFSLCTTLLFALV	0	0.0896
ASPpep_07.01	7	1	62 - 76	TALFSLCTTLLFALV	0	0.0896
ASPpep_07.01	7	1	62 - 76	TALFSLCTTLLFALV	0	0.0896
ASPpep_07.01	7	1	62 - 76	TALFSLCTTLLFALV	0	0.0896
ASPpep_07.01	7	1	62 - 76	TALFSLCTTLLFALV	0	0.0896
ASPpep_07.01	7	1	62 - 76	TALFSLCTTLLFALV	0	0.0896
ASPpep_07.01	7	1	62 - 76	TALFSLCTTLLFALV	0	0.0896
ASPpep_07.01	7	1	62 - 76	TALFSLCTTLLFALV	0	0.0896
ASPpep_07.01	7	1	62 - 76	TALFSLCTTLLFALV	0	0.0896
ASPpep_07.02	7	2	62 - 76	TALFSLCTTLLLALV	0	0.0958
ASPpep_07.02	7	2	62 - 76	TALFSLCTTLLLALV	0	0.0958
ASPpep_07.02	7	2	62 - 76	TALFSLCTTLLLALV	0	0.0958
ASPpep_07.02	7	2	62 - 76	TALFSLCTTLLLALV	0	0.0958
ASPpep_07.02	7	2	62 - 76	TALFSLCTTLLLALV	0	0.0958
ASPpep_07.02	7	2	62 - 76	TALFSLCTTLLLALV	0	0.0958
ASPpep_07.02	7	2	62 - 76	TALFSLCTTLLLALV	0	0.0958
ASPpep_07.02	7	2	62 - 76	TALFSLCTTLLLALV	0	0.0958
ASPpep_07.02	7	2	62 - 76	TALFSLCTTLLLALV	0	0.0958
ASPpep_07.03	7	3	62 - 76	TALFSLSTTLLFALV	0.0636	0.2595
ASPpep_07.03	7	3	62 - 76	TALFSLSTTLLFALV	0.0636	0.2595
ASPpep_07.03	7	3	62 - 76	TALFSLSTTLLFALV	0.0636	0.2595
ASPpep_07.03	7	3	62 - 76	TALFSLSTTLLFALV	0.0636	0.2595
ASPpep_07.03	7	3	62 - 76	TALFSLSTTLLFALV	0.0636	0.2595
ASPpep_07.03	7	3	62 - 76	TALFSLSTTLLFALV	0.0636	0.2595
ASPpep_07.03	7	3	62 - 76	TALFSLSTTLLFALV	0.0636	0.2595
ASPpep_07.03	7	3	62 - 76	TALFSLSTTLLFALV	0.0636	0.2595
ASPpep_07.03	7	3	62 - 76	TALFSLSTTLLFALV	0.0636	0.2595
ASPpep_07.04	7	4	62 - 76	TALFSLSTTLLFASV	0.1506	0.2406
ASPpep_07.04	7	4	62 - 76	TALFSLSTTLLFASV	0.1506	0.2406
ASPpep_07.04	7	4	62 - 76	TALFSLSTTLLFASV	0.1506	0.2406
ASPpep_07.04	7	4	62 - 76	TALFSLSTTLLFASV	0.1506	0.2406
ASPpep_07.04	7	4	62 - 76	TALFSLSTTLLFASV	0.1506	0.2406
ASPpep_07.04	7	4	62 - 76	TALFSLSTTLLFASV	0.1506	0.2406
ASPpep_07.04	7	4	62 - 76	TALFSLSTTLLFASV	0.1506	0.2406
ASPpep_07.04	7	4	62 - 76	TALFSLSTTLLFASV	0.1506	0.2406
ASPpep_07.04	7	4	62 - 76	TALFSLSTTLLFASV	0.1506	0.2406
ASPpep_07.05	7	5	62 - 76	TALFSLFTTCLFALV	0	0.0212
ASPpep_07.05	7	5	62 - 76	TALFSLFTTCLFALV	0	0.0212
ASPpep_07.05	7	5	62 - 76	TALFSLFTTCLFALV	0	0.0212
ASPpep_07.05	7	5	62 - 76	TALFSLFTTCLFALV	0	0.0212
ASPpep_07.05	7	5	62 - 76	TALFSLFTTCLFALV	0	0.0212
ASPpep_07.05	7	5	62 - 76	TALFSLFTTCLFALV	0	0.0212
ASPpep_07.05	7	5	62 - 76	TALFSLFTTCLFALV	0	0.0212
ASPpep_07.05	7	5	62 - 76	TALFSLFTTCLFALV	0	0.0212
ASPpep_07.05	7	5	62 - 76	TALFSLFTTCLFALV	0	0.0212
ASPpep_07.06	7	6	62 - 76	TALFSLFTTGLFALV	0.1713	0.138
ASPpep_07.06	7	6	62 - 76	TALFSLFTTGLFALV	0.1713	0.138
ASPpep_07.06	7	6	62 - 76	TALFSLFTTGLFALV	0.1713	0.138
ASPpep_07.06	7	6	62 - 76	TALFSLFTTGLFALV	0.1713	0.138
ASPpep_07.06	7	6	62 - 76	TALFSLFTTGLFALV	0.1713	0.138
ASPpep_07.06	7	6	62 - 76	TALFSLFTTGLFALV	0.1713	0.138
ASPpep_07.06	7	6	62 - 76	TALFSLFTTGLFALV	0.1713	0.138
ASPpep_07.06	7	6	62 - 76	TALFSLFTTGLFALV	0.1713	0.138
ASPpep_07.06	7	6	62 - 76	TALFSLFTTGLFALV	0.1713	0.138
ASPpep_07.07	7	7	62 - 76	TALFSLFTTRLFALV	1	0.2839
ASPpep_07.07	7	7	62 - 76	TALFSLFTTRLFALV	1	0.2839
ASPpep_07.07	7	7	62 - 76	TALFSLFTTRLFALV	1	0.2839
ASPpep_07.07	7	7	62 - 76	TALFSLFTTRLFALV	1	0.2839
ASPpep_07.07	7	7	62 - 76	TALFSLFTTRLFALV	1	0.2839
ASPpep_07.07	7	7	62 - 76	TALFSLFTTRLFALV	1	0.2839
ASPpep_07.07	7	7	62 - 76	TALFSLFTTRLFALV	1	0.2839
ASPpep_07.07	7	7	62 - 76	TALFSLFTTRLFALV	1	0.2839
ASPpep_07.07	7	7	62 - 76	TALFSLFTTRLFALV	1	0.2839
ASPpep_07.08	7	8	62 - 76	TALFSLCTTCLFALV	0	0
ASPpep_07.08	7	8	62 - 76	TALFSLCTTCLFALV	0	0
ASPpep_07.08	7	8	62 - 76	TALFSLCTTCLFALV	0	0
ASPpep_07.08	7	8	62 - 76	TALFSLCTTCLFALV	0	0
ASPpep_07.08	7	8	62 - 76	TALFSLCTTCLFALV	0	0
ASPpep_07.08	7	8	62 - 76	TALFSLCTTCLFALV	0	0
ASPpep_07.08	7	8	62 - 76	TALFSLCTTCLFALV	0	0
ASPpep_07.08	7	8	62 - 76	TALFSLCTTCLFALV	0	0
ASPpep_07.08	7	8	62 - 76	TALFSLCTTCLFALV	0	0
ASPpep_07.09	7	9	62 - 76	TALFSLCTTGLFALV	0.0371	0.0391
ASPpep_07.09	7	9	62 - 76	TALFSLCTTGLFALV	0.0371	0.0391
ASPpep_07.09	7	9	62 - 76	TALFSLCTTGLFALV	0.0371	0.0391
ASPpep_07.09	7	9	62 - 76	TALFSLCTTGLFALV	0.0371	0.0391
ASPpep_07.09	7	9	62 - 76	TALFSLCTTGLFALV	0.0371	0.0391
ASPpep_07.09	7	9	62 - 76	TALFSLCTTGLFALV	0.0371	0.0391
ASPpep_07.09	7	9	62 - 76	TALFSLCTTGLFALV	0.0371	0.0391
ASPpep_07.09	7	9	62 - 76	TALFSLCTTGLFALV	0.0371	0.0391
ASPpep_07.09	7	9	62 - 76	TALFSLCTTGLFALV	0.0371	0.0391
ASPpep_07.10	7	10	62 - 76	TALFSLCTTRLFALV	0.1123	0.0679
ASPpep_07.10	7	10	62 - 76	TALFSLCTTRLFALV	0.1123	0.0679
ASPpep_07.10	7	10	62 - 76	TALFSLCTTRLFALV	0.1123	0.0679
ASPpep_07.10	7	10	62 - 76	TALFSLCTTRLFALV	0.1123	0.0679
ASPpep_07.10	7	10	62 - 76	TALFSLCTTRLFALV	0.1123	0.0679
ASPpep_07.10	7	10	62 - 76	TALFSLCTTRLFALV	0.1123	0.0679
ASPpep_07.10	7	10	62 - 76	TALFSLCTTRLFALV	0.1123	0.0679
ASPpep_07.10	7	10	62 - 76	TALFSLCTTRLFALV	0.1123	0.0679
ASPpep_07.10	7	10	62 - 76	TALFSLCTTRLFALV	0.1123	0.0679
ASPpep_07.11	7	11	62 - 76	TALFSLLTTCLFALV	0	0
ASPpep_07.11	7	11	62 - 76	TALFSLLTTCLFALV	0	0
ASPpep_07.11	7	11	62 - 76	TALFSLLTTCLFALV	0	0
ASPpep_07.11	7	11	62 - 76	TALFSLLTTCLFALV	0	0
ASPpep_07.11	7	11	62 - 76	TALFSLLTTCLFALV	0	0
ASPpep_07.11	7	11	62 - 76	TALFSLLTTCLFALV	0	0
ASPpep_07.11	7	11	62 - 76	TALFSLLTTCLFALV	0	0
ASPpep_07.11	7	11	62 - 76	TALFSLLTTCLFALV	0	0
ASPpep_07.11	7	11	62 - 76	TALFSLLTTCLFALV	0	0
ASPpep_07.12	7	12	62 - 76	TALFSLLTTGLFALV	0.1755	0.1549
ASPpep_07.12	7	12	62 - 76	TALFSLLTTGLFALV	0.1755	0.1549
ASPpep_07.12	7	12	62 - 76	TALFSLLTTGLFALV	0.1755	0.1549
ASPpep_07.12	7	12	62 - 76	TALFSLLTTGLFALV	0.1755	0.1549
ASPpep_07.12	7	12	62 - 76	TALFSLLTTGLFALV	0.1755	0.1549
ASPpep_07.12	7	12	62 - 76	TALFSLLTTGLFALV	0.1755	0.1549
ASPpep_07.12	7	12	62 - 76	TALFSLLTTGLFALV	0.1755	0.1549
ASPpep_07.12	7	12	62 - 76	TALFSLLTTGLFALV	0.1755	0.1549
ASPpep_07.12	7	12	62 - 76	TALFSLLTTGLFALV	0.1755	0.1549
ASPpep_07.13	7	13	62 - 76	TALFSLLTTRLFALV	0.8081	0.2507
ASPpep_07.13	7	13	62 - 76	TALFSLLTTRLFALV	0.8081	0.2507
ASPpep_07.13	7	13	62 - 76	TALFSLLTTRLFALV	0.8081	0.2507
ASPpep_07.13	7	13	62 - 76	TALFSLLTTRLFALV	0.8081	0.2507
ASPpep_07.13	7	13	62 - 76	TALFSLLTTRLFALV	0.8081	0.2507
ASPpep_07.13	7	13	62 - 76	TALFSLLTTRLFALV	0.8081	0.2507
ASPpep_07.13	7	13	62 - 76	TALFSLLTTRLFALV	0.8081	0.2507
ASPpep_07.13	7	13	62 - 76	TALFSLLTTRLFALV	0.8081	0.2507
ASPpep_07.13	7	13	62 - 76	TALFSLLTTRLFALV	0.8081	0.2507
ASPpep_08.01	8	1	73 - 87	LFALVGATPNGSIFT	0.2638	0.2912
ASPpep_08.01	8	1	73 - 87	LFALVGATPNGSIFT	0.2638	0.2912
ASPpep_08.01	8	1	73 - 87	LFALVGATPNGSIFT	0.2638	0.2912
ASPpep_08.01	8	1	73 - 87	LFALVGATPNGSIFT	0.2638	0.2912
ASPpep_08.01	8	1	73 - 87	LFALVGATPNGSIFT	0.2638	0.2912
ASPpep_08.01	8	1	73 - 87	LFALVGATPNGSIFT	0.2638	0.2912
ASPpep_08.01	8	1	73 - 87	LFALVGATPNGSIFT	0.2638	0.2912
ASPpep_08.01	8	1	73 - 87	LFALVGATPNGSIFT	0.2638	0.2912
ASPpep_08.01	8	1	73 - 87	LFALVGATPNGSIFT	0.2638	0.2912
ASPpep_08.02	8	2	73 - 87	LFALVGATPNGSILT	0.3097	0.1335
ASPpep_08.02	8	2	73 - 87	LFALVGATPNGSILT	0.3097	0.1335
ASPpep_08.02	8	2	73 - 87	LFALVGATPNGSILT	0.3097	0.1335
ASPpep_08.02	8	2	73 - 87	LFALVGATPNGSILT	0.3097	0.1335
ASPpep_08.02	8	2	73 - 87	LFALVGATPNGSILT	0.3097	0.1335
ASPpep_08.02	8	2	73 - 87	LFALVGATPNGSILT	0.3097	0.1335
ASPpep_08.02	8	2	73 - 87	LFALVGATPNGSILT	0.3097	0.1335
ASPpep_08.02	8	2	73 - 87	LFALVGATPNGSILT	0.3097	0.1335
ASPpep_08.02	8	2	73 - 87	LFALVGATPNGSILT	0.3097	0.1335
ASPpep_08.03	8	3	73 - 87	LFALVGAIPNGSIFT	0.295	0.1546
ASPpep_08.03	8	3	73 - 87	LFALVGAIPNGSIFT	0.295	0.1546
ASPpep_08.03	8	3	73 - 87	LFALVGAIPNGSIFT	0.295	0.1546
ASPpep_08.03	8	3	73 - 87	LFALVGAIPNGSIFT	0.295	0.1546
ASPpep_08.03	8	3	73 - 87	LFALVGAIPNGSIFT	0.295	0.1546
ASPpep_08.03	8	3	73 - 87	LFALVGAIPNGSIFT	0.295	0.1546
ASPpep_08.03	8	3	73 - 87	LFALVGAIPNGSIFT	0.295	0.1546
ASPpep_08.03	8	3	73 - 87	LFALVGAIPNGSIFT	0.295	0.1546
ASPpep_08.03	8	3	73 - 87	LFALVGAIPNGSIFT	0.295	0.1546
ASPpep_08.04	8	4	73 - 87	LFALVGAIPNGSILT	0.2544	0.0908
ASPpep_08.04	8	4	73 - 87	LFALVGAIPNGSILT	0.2544	0.0908
ASPpep_08.04	8	4	73 - 87	LFALVGAIPNGSILT	0.2544	0.0908
ASPpep_08.04	8	4	73 - 87	LFALVGAIPNGSILT	0.2544	0.0908
ASPpep_08.04	8	4	73 - 87	LFALVGAIPNGSILT	0.2544	0.0908
ASPpep_08.04	8	4	73 - 87	LFALVGAIPNGSILT	0.2544	0.0908
ASPpep_08.04	8	4	73 - 87	LFALVGAIPNGSILT	0.2544	0.0908
ASPpep_08.04	8	4	73 - 87	LFALVGAIPNGSILT	0.2544	0.0908
ASPpep_08.04	8	4	73 - 87	LFALVGAIPNGSILT	0.2544	0.0908
ASPpep_08.05	8	5	73 - 87	LLALVGATPNGSIFT	0.3073	0.221
ASPpep_08.05	8	5	73 - 87	LLALVGATPNGSIFT	0.3073	0.221
ASPpep_08.05	8	5	73 - 87	LLALVGATPNGSIFT	0.3073	0.221
ASPpep_08.05	8	5	73 - 87	LLALVGATPNGSIFT	0.3073	0.221
ASPpep_08.05	8	5	73 - 87	LLALVGATPNGSIFT	0.3073	0.221
ASPpep_08.05	8	5	73 - 87	LLALVGATPNGSIFT	0.3073	0.221
ASPpep_08.05	8	5	73 - 87	LLALVGATPNGSIFT	0.3073	0.221
ASPpep_08.05	8	5	73 - 87	LLALVGATPNGSIFT	0.3073	0.221
ASPpep_08.05	8	5	73 - 87	LLALVGATPNGSIFT	0.3073	0.221
ASPpep_08.06	8	6	73 - 87	LLALVGATPNGSILT	0.2267	0.1202
ASPpep_08.06	8	6	73 - 87	LLALVGATPNGSILT	0.2267	0.1202
ASPpep_08.06	8	6	73 - 87	LLALVGATPNGSILT	0.2267	0.1202
ASPpep_08.06	8	6	73 - 87	LLALVGATPNGSILT	0.2267	0.1202
ASPpep_08.06	8	6	73 - 87	LLALVGATPNGSILT	0.2267	0.1202
ASPpep_08.06	8	6	73 - 87	LLALVGATPNGSILT	0.2267	0.1202
ASPpep_08.06	8	6	73 - 87	LLALVGATPNGSILT	0.2267	0.1202
ASPpep_08.06	8	6	73 - 87	LLALVGATPNGSILT	0.2267	0.1202
ASPpep_08.06	8	6	73 - 87	LLALVGATPNGSILT	0.2267	0.1202
ASPpep_08.07	8	7	73 - 87	LLALVGAIPNGSIFT	0.3343	0.1578
ASPpep_08.07	8	7	73 - 87	LLALVGAIPNGSIFT	0.3343	0.1578
ASPpep_08.07	8	7	73 - 87	LLALVGAIPNGSIFT	0.3343	0.1578
ASPpep_08.07	8	7	73 - 87	LLALVGAIPNGSIFT	0.3343	0.1578
ASPpep_08.07	8	7	73 - 87	LLALVGAIPNGSIFT	0.3343	0.1578
ASPpep_08.07	8	7	73 - 87	LLALVGAIPNGSIFT	0.3343	0.1578
ASPpep_08.07	8	7	73 - 87	LLALVGAIPNGSIFT	0.3343	0.1578
ASPpep_08.07	8	7	73 - 87	LLALVGAIPNGSIFT	0.3343	0.1578
ASPpep_08.07	8	7	73 - 87	LLALVGAIPNGSIFT	0.3343	0.1578
ASPpep_08.08	8	8	73 - 87	LLALVGAIPNGSILT	0.3072	0.141
ASPpep_08.08	8	8	73 - 87	LLALVGAIPNGSILT	0.3072	0.141
ASPpep_08.08	8	8	73 - 87	LLALVGAIPNGSILT	0.3072	0.141
ASPpep_08.08	8	8	73 - 87	LLALVGAIPNGSILT	0.3072	0.141
ASPpep_08.08	8	8	73 - 87	LLALVGAIPNGSILT	0.3072	0.141
ASPpep_08.08	8	8	73 - 87	LLALVGAIPNGSILT	0.3072	0.141
ASPpep_08.08	8	8	73 - 87	LLALVGAIPNGSILT	0.3072	0.141
ASPpep_08.08	8	8	73 - 87	LLALVGAIPNGSILT	0.3072	0.141
ASPpep_08.08	8	8	73 - 87	LLALVGAIPNGSILT	0.3072	0.141
ASPpep_08.09	8	9	73 - 87	LFALVGAIPNGLIST	0.2472	0.1074
ASPpep_08.09	8	9	73 - 87	LFALVGAIPNGLIST	0.2472	0.1074
ASPpep_08.09	8	9	73 - 87	LFALVGAIPNGLIST	0.2472	0.1074
ASPpep_08.09	8	9	73 - 87	LFALVGAIPNGLIST	0.2472	0.1074
ASPpep_08.09	8	9	73 - 87	LFALVGAIPNGLIST	0.2472	0.1074
ASPpep_08.09	8	9	73 - 87	LFALVGAIPNGLIST	0.2472	0.1074
ASPpep_08.09	8	9	73 - 87	LFALVGAIPNGLIST	0.2472	0.1074
ASPpep_08.09	8	9	73 - 87	LFALVGAIPNGLIST	0.2472	0.1074
ASPpep_08.09	8	9	73 - 87	LFALVGAIPNGLIST	0.2472	0.1074
ASPpep_08.10	8	10	73 - 87	LFASVGAIPNGLIST	0.1778	0.0547
ASPpep_08.10	8	10	73 - 87	LFASVGAIPNGLIST	0.1778	0.0547
ASPpep_08.10	8	10	73 - 87	LFASVGAIPNGLIST	0.1778	0.0547
ASPpep_08.10	8	10	73 - 87	LFASVGAIPNGLIST	0.1778	0.0547
ASPpep_08.10	8	10	73 - 87	LFASVGAIPNGLIST	0.1778	0.0547
ASPpep_08.10	8	10	73 - 87	LFASVGAIPNGLIST	0.1778	0.0547
ASPpep_08.10	8	10	73 - 87	LFASVGAIPNGLIST	0.1778	0.0547
ASPpep_08.10	8	10	73 - 87	LFASVGAIPNGLIST	0.1778	0.0547
ASPpep_08.10	8	10	73 - 87	LFASVGAIPNGLIST	0.1778	0.0547
ASPpep_08.11	8	11	73 - 87	LFALVGATPNGSIST	0.199	0.1252
ASPpep_08.11	8	11	73 - 87	LFALVGATPNGSIST	0.199	0.1252
ASPpep_08.11	8	11	73 - 87	LFALVGATPNGSIST	0.199	0.1252
ASPpep_08.11	8	11	73 - 87	LFALVGATPNGSIST	0.199	0.1252
ASPpep_08.11	8	11	73 - 87	LFALVGATPNGSIST	0.199	0.1252
ASPpep_08.11	8	11	73 - 87	LFALVGATPNGSIST	0.199	0.1252
ASPpep_08.11	8	11	73 - 87	LFALVGATPNGSIST	0.199	0.1252
ASPpep_08.11	8	11	73 - 87	LFALVGATPNGSIST	0.199	0.1252
ASPpep_08.11	8	11	73 - 87	LFALVGATPNGSIST	0.199	0.1252
ASPpep_08.12	8	12	73 - 87	LFALVGATPSGSIST	0.1365	0.0223
ASPpep_08.12	8	12	73 - 87	LFALVGATPSGSIST	0.1365	0.0223
ASPpep_08.12	8	12	73 - 87	LFALVGATPSGSIST	0.1365	0.0223
ASPpep_08.12	8	12	73 - 87	LFALVGATPSGSIST	0.1365	0.0223
ASPpep_08.12	8	12	73 - 87	LFALVGATPSGSIST	0.1365	0.0223
ASPpep_08.12	8	12	73 - 87	LFALVGATPSGSIST	0.1365	0.0223
ASPpep_08.12	8	12	73 - 87	LFALVGATPSGSIST	0.1365	0.0223
ASPpep_08.12	8	12	73 - 87	LFALVGATPSGSIST	0.1365	0.0223
ASPpep_08.12	8	12	73 - 87	LFALVGATPSGSIST	0.1365	0.0223
ASPpep_08.13	8	13	73 - 87	LFALVGAIPNGSIST	0.1434	0.0865
ASPpep_08.13	8	13	73 - 87	LFALVGAIPNGSIST	0.1434	0.0865
ASPpep_08.13	8	13	73 - 87	LFALVGAIPNGSIST	0.1434	0.0865
ASPpep_08.13	8	13	73 - 87	LFALVGAIPNGSIST	0.1434	0.0865
ASPpep_08.13	8	13	73 - 87	LFALVGAIPNGSIST	0.1434	0.0865
ASPpep_08.13	8	13	73 - 87	LFALVGAIPNGSIST	0.1434	0.0865
ASPpep_08.13	8	13	73 - 87	LFALVGAIPNGSIST	0.1434	0.0865
ASPpep_08.13	8	13	73 - 87	LFALVGAIPNGSIST	0.1434	0.0865
ASPpep_08.13	8	13	73 - 87	LFALVGAIPNGSIST	0.1434	0.0865
ASPpep_08.14	8	14	73 - 87	LFALVGAIPSGSIST	0.0918	0.0577
ASPpep_08.14	8	14	73 - 87	LFALVGAIPSGSIST	0.0918	0.0577
ASPpep_08.14	8	14	73 - 87	LFALVGAIPSGSIST	0.0918	0.0577
ASPpep_08.14	8	14	73 - 87	LFALVGAIPSGSIST	0.0918	0.0577
ASPpep_08.14	8	14	73 - 87	LFALVGAIPSGSIST	0.0918	0.0577
ASPpep_08.14	8	14	73 - 87	LFALVGAIPSGSIST	0.0918	0.0577
ASPpep_08.14	8	14	73 - 87	LFALVGAIPSGSIST	0.0918	0.0577
ASPpep_08.14	8	14	73 - 87	LFALVGAIPSGSIST	0.0918	0.0577
ASPpep_08.14	8	14	73 - 87	LFALVGAIPSGSIST	0.0918	0.0577
ASPpep_09.01	9	1	83 - 97	GSIFTTLYLYNSLLQ	0.2925	0.5489
ASPpep_09.01	9	1	83 - 97	GSIFTTLYLYNSLLQ	0.2925	0.5489
ASPpep_09.01	9	1	83 - 97	GSIFTTLYLYNSLLQ	0.2925	0.5489
ASPpep_09.01	9	1	83 - 97	GSIFTTLYLYNSLLQ	0.2925	0.5489
ASPpep_09.01	9	1	83 - 97	GSIFTTLYLYNSLLQ	0.2925	0.5489
ASPpep_09.01	9	1	83 - 97	GSIFTTLYLYNSLLQ	0.2925	0.5489
ASPpep_09.01	9	1	83 - 97	GSIFTTLYLYNSLLQ	0.2925	0.5489
ASPpep_09.01	9	1	83 - 97	GSIFTTLYLYNSLLQ	0.2925	0.5489
ASPpep_09.01	9	1	83 - 97	GSIFTTLYLYNSLLQ	0.2925	0.5489
ASPpep_09.02	9	2	83 - 97	GSILTTLYLYNSLLQ	0.3814	0.4786
ASPpep_09.02	9	2	83 - 97	GSILTTLYLYNSLLQ	0.3814	0.4786
ASPpep_09.02	9	2	83 - 97	GSILTTLYLYNSLLQ	0.3814	0.4786
ASPpep_09.02	9	2	83 - 97	GSILTTLYLYNSLLQ	0.3814	0.4786
ASPpep_09.02	9	2	83 - 97	GSILTTLYLYNSLLQ	0.3814	0.4786
ASPpep_09.02	9	2	83 - 97	GSILTTLYLYNSLLQ	0.3814	0.4786
ASPpep_09.02	9	2	83 - 97	GSILTTLYLYNSLLQ	0.3814	0.4786
ASPpep_09.02	9	2	83 - 97	GSILTTLYLYNSLLQ	0.3814	0.4786
ASPpep_09.02	9	2	83 - 97	GSILTTLYLYNSLLQ	0.3814	0.4786
ASPpep_09.03	9	3	83 - 97	GLISTTLYLYNSLLQ	0.5026	0.4873
ASPpep_09.03	9	3	83 - 97	GLISTTLYLYNSLLQ	0.5026	0.4873
ASPpep_09.03	9	3	83 - 97	GLISTTLYLYNSLLQ	0.5026	0.4873
ASPpep_09.03	9	3	83 - 97	GLISTTLYLYNSLLQ	0.5026	0.4873
ASPpep_09.03	9	3	83 - 97	GLISTTLYLYNSLLQ	0.5026	0.4873
ASPpep_09.03	9	3	83 - 97	GLISTTLYLYNSLLQ	0.5026	0.4873
ASPpep_09.03	9	3	83 - 97	GLISTTLYLYNSLLQ	0.5026	0.4873
ASPpep_09.03	9	3	83 - 97	GLISTTLYLYNSLLQ	0.5026	0.4873
ASPpep_09.03	9	3	83 - 97	GLISTTLYLYNSLLQ	0.5026	0.4873
ASPpep_09.04	9	4	83 - 97	GSISTTLYLYNSLLQ	0.6576	0.5374
ASPpep_09.04	9	4	83 - 97	GSISTTLYLYNSLLQ	0.6576	0.5374
ASPpep_09.04	9	4	83 - 97	GSISTTLYLYNSLLQ	0.6576	0.5374
ASPpep_09.04	9	4	83 - 97	GSISTTLYLYNSLLQ	0.6576	0.5374
ASPpep_09.04	9	4	83 - 97	GSISTTLYLYNSLLQ	0.6576	0.5374
ASPpep_09.04	9	4	83 - 97	GSISTTLYLYNSLLQ	0.6576	0.5374
ASPpep_09.04	9	4	83 - 97	GSISTTLYLYNSLLQ	0.6576	0.5374
ASPpep_09.04	9	4	83 - 97	GSISTTLYLYNSLLQ	0.6576	0.5374
ASPpep_09.04	9	4	83 - 97	GSISTTLYLYNSLLQ	0.6576	0.5374
ASPpep_10.01	10	1	94 - 108	SLLQLSLISPPPGLK	0.2573	0.1713
ASPpep_10.01	10	1	94 - 108	SLLQLSLISPPPGLK	0.2573	0.1713
ASPpep_10.01	10	1	94 - 108	SLLQLSLISPPPGLK	0.2573	0.1713
ASPpep_10.01	10	1	94 - 108	SLLQLSLISPPPGLK	0.2573	0.1713
ASPpep_10.01	10	1	94 - 108	SLLQLSLISPPPGLK	0.2573	0.1713
ASPpep_10.01	10	1	94 - 108	SLLQLSLISPPPGLK	0.2573	0.1713
ASPpep_10.01	10	1	94 - 108	SLLQLSLISPPPGLK	0.2573	0.1713
ASPpep_10.01	10	1	94 - 108	SLLQLSLISPPPGLK	0.2573	0.1713
ASPpep_10.01	10	1	94 - 108	SLLQLSLISPPPGLK	0.2573	0.1713
ASPpep_10.02	10	2	94 - 108	SLLQLSLIFPPPGLK	0.2723	0.2216
ASPpep_10.02	10	2	94 - 108	SLLQLSLIFPPPGLK	0.2723	0.2216
ASPpep_10.02	10	2	94 - 108	SLLQLSLIFPPPGLK	0.2723	0.2216
ASPpep_10.02	10	2	94 - 108	SLLQLSLIFPPPGLK	0.2723	0.2216
ASPpep_10.02	10	2	94 - 108	SLLQLSLIFPPPGLK	0.2723	0.2216
ASPpep_10.02	10	2	94 - 108	SLLQLSLIFPPPGLK	0.2723	0.2216
ASPpep_10.02	10	2	94 - 108	SLLQLSLIFPPPGLK	0.2723	0.2216
ASPpep_10.02	10	2	94 - 108	SLLQLSLIFPPPGLK	0.2723	0.2216
ASPpep_10.02	10	2	94 - 108	SLLQLSLIFPPPGLK	0.2723	0.2216
ASPpep_10.03	10	3	94 - 108	SLLQLSFISPPPGLK	0.2468	0.2015
ASPpep_10.03	10	3	94 - 108	SLLQLSFISPPPGLK	0.2468	0.2015
ASPpep_10.03	10	3	94 - 108	SLLQLSFISPPPGLK	0.2468	0.2015
ASPpep_10.03	10	3	94 - 108	SLLQLSFISPPPGLK	0.2468	0.2015
ASPpep_10.03	10	3	94 - 108	SLLQLSFISPPPGLK	0.2468	0.2015
ASPpep_10.03	10	3	94 - 108	SLLQLSFISPPPGLK	0.2468	0.2015
ASPpep_10.03	10	3	94 - 108	SLLQLSFISPPPGLK	0.2468	0.2015
ASPpep_10.03	10	3	94 - 108	SLLQLSFISPPPGLK	0.2468	0.2015
ASPpep_10.03	10	3	94 - 108	SLLQLSFISPPPGLK	0.2468	0.2015
ASPpep_10.04	10	4	94 - 108	SLLQLSFIFPPPGLK	0.3474	0.2608
ASPpep_10.04	10	4	94 - 108	SLLQLSFIFPPPGLK	0.3474	0.2608
ASPpep_10.04	10	4	94 - 108	SLLQLSFIFPPPGLK	0.3474	0.2608
ASPpep_10.04	10	4	94 - 108	SLLQLSFIFPPPGLK	0.3474	0.2608
ASPpep_10.04	10	4	94 - 108	SLLQLSFIFPPPGLK	0.3474	0.2608
ASPpep_10.04	10	4	94 - 108	SLLQLSFIFPPPGLK	0.3474	0.2608
ASPpep_10.04	10	4	94 - 108	SLLQLSFIFPPPGLK	0.3474	0.2608
ASPpep_10.04	10	4	94 - 108	SLLQLSFIFPPPGLK	0.3474	0.2608
ASPpep_10.04	10	4	94 - 108	SLLQLSFIFPPPGLK	0.3474	0.2608
ASPpep_10.05	10	5	94 - 108	SLLQLSLISPPPGLN	0.1679	0.1008
ASPpep_10.05	10	5	94 - 108	SLLQLSLISPPPGLN	0.1679	0.1008
ASPpep_10.05	10	5	94 - 108	SLLQLSLISPPPGLN	0.1679	0.1008
ASPpep_10.05	10	5	94 - 108	SLLQLSLISPPPGLN	0.1679	0.1008
ASPpep_10.05	10	5	94 - 108	SLLQLSLISPPPGLN	0.1679	0.1008
ASPpep_10.05	10	5	94 - 108	SLLQLSLISPPPGLN	0.1679	0.1008
ASPpep_10.05	10	5	94 - 108	SLLQLSLISPPPGLN	0.1679	0.1008
ASPpep_10.05	10	5	94 - 108	SLLQLSLISPPPGLN	0.1679	0.1008
ASPpep_10.05	10	5	94 - 108	SLLQLSLISPPPGLN	0.1679	0.1008
ASPpep_10.06	10	6	94 - 108	SLLQLSLISPPPGLK	0.2347	0.2541
ASPpep_10.06	10	6	94 - 108	SLLQLSLISPPPGLK	0.2347	0.2541
ASPpep_10.06	10	6	94 - 108	SLLQLSLISPPPGLK	0.2347	0.2541
ASPpep_10.06	10	6	94 - 108	SLLQLSLISPPPGLK	0.2347	0.2541
ASPpep_10.06	10	6	94 - 108	SLLQLSLISPPPGLK	0.2347	0.2541
ASPpep_10.06	10	6	94 - 108	SLLQLSLISPPPGLK	0.2347	0.2541
ASPpep_10.06	10	6	94 - 108	SLLQLSLISPPPGLK	0.2347	0.2541
ASPpep_10.06	10	6	94 - 108	SLLQLSLISPPPGLK	0.2347	0.2541
ASPpep_10.06	10	6	94 - 108	SLLQLSLISPPPGLK	0.2347	0.2541
ASPpep_11.01	11	1	103 - 117	PPGLKVSISDSLLLL	0.5012	0.47
ASPpep_11.01	11	1	103 - 117	PPGLKVSISDSLLLL	0.5012	0.47
ASPpep_11.01	11	1	103 - 117	PPGLKVSISDSLLLL	0.5012	0.47
ASPpep_11.01	11	1	103 - 117	PPGLKVSISDSLLLL	0.5012	0.47
ASPpep_11.01	11	1	103 - 117	PPGLKVSISDSLLLL	0.5012	0.47
ASPpep_11.01	11	1	103 - 117	PPGLKVSISDSLLLL	0.5012	0.47
ASPpep_11.01	11	1	103 - 117	PPGLKVSISDSLLLL	0.5012	0.47
ASPpep_11.01	11	1	103 - 117	PPGLKVSISDSLLLL	0.5012	0.47
ASPpep_11.01	11	1	103 - 117	PPGLKVSISDSLLLL	0.5012	0.47
ASPpep_11.02	11	2	103 - 117	PPGLKISISDSLLLL	0.5126	0.4356
ASPpep_11.02	11	2	103 - 117	PPGLKISISDSLLLL	0.5126	0.4356
ASPpep_11.02	11	2	103 - 117	PPGLKISISDSLLLL	0.5126	0.4356
ASPpep_11.02	11	2	103 - 117	PPGLKISISDSLLLL	0.5126	0.4356
ASPpep_11.02	11	2	103 - 117	PPGLKISISDSLLLL	0.5126	0.4356
ASPpep_11.02	11	2	103 - 117	PPGLKISISDSLLLL	0.5126	0.4356
ASPpep_11.02	11	2	103 - 117	PPGLKISISDSLLLL	0.5126	0.4356
ASPpep_11.02	11	2	103 - 117	PPGLKISISDSLLLL	0.5126	0.4356
ASPpep_11.02	11	2	103 - 117	PPGLKISISDSLLLL	0.5126	0.4356
ASPpep_11.03	11	3	103 - 117	PPGLNVSISDSLLLL	0.5962	0.4794
ASPpep_11.03	11	3	103 - 117	PPGLNVSISDSLLLL	0.5962	0.4794
ASPpep_11.03	11	3	103 - 117	PPGLNVSISDSLLLL	0.5962	0.4794
ASPpep_11.03	11	3	103 - 117	PPGLNVSISDSLLLL	0.5962	0.4794
ASPpep_11.03	11	3	103 - 117	PPGLNVSISDSLLLL	0.5962	0.4794
ASPpep_11.03	11	3	103 - 117	PPGLNVSISDSLLLL	0.5962	0.4794
ASPpep_11.03	11	3	103 - 117	PPGLNVSISDSLLLL	0.5962	0.4794
ASPpep_11.03	11	3	103 - 117	PPGLNVSISDSLLLL	0.5962	0.4794
ASPpep_11.03	11	3	103 - 117	PPGLNVSISDSLLLL	0.5962	0.4794
ASPpep_11.04	11	4	103 - 117	PPGLNISISDSLLLL	0.5573	0.5332
ASPpep_11.04	11	4	103 - 117	PPGLNISISDSLLLL	0.5573	0.5332
ASPpep_11.04	11	4	103 - 117	PPGLNISISDSLLLL	0.5573	0.5332
ASPpep_11.04	11	4	103 - 117	PPGLNISISDSLLLL	0.5573	0.5332
ASPpep_11.04	11	4	103 - 117	PPGLNISISDSLLLL	0.5573	0.5332
ASPpep_11.04	11	4	103 - 117	PPGLNISISDSLLLL	0.5573	0.5332
ASPpep_11.04	11	4	103 - 117	PPGLNISISDSLLLL	0.5573	0.5332
ASPpep_11.04	11	4	103 - 117	PPGLNISISDSLLLL	0.5573	0.5332
ASPpep_11.04	11	4	103 - 117	PPGLNISISDSLLLL	0.5573	0.5332
ASPpep_12.01	12	1	124 - 138	PPSLVNSSPVIFDEH	0.814	0.5236
ASPpep_12.01	12	1	124 - 138	PPSLVNSSPVIFDEH	0.814	0.5236
ASPpep_12.01	12	1	124 - 138	PPSLVNSSPVIFDEH	0.814	0.5236
ASPpep_12.01	12	1	124 - 138	PPSLVNSSPVIFDEH	0.814	0.5236
ASPpep_12.01	12	1	124 - 138	PPSLVNSSPVIFDEH	0.814	0.5236
ASPpep_12.01	12	1	124 - 138	PPSLVNSSPVIFDEH	0.814	0.5236
ASPpep_12.01	12	1	124 - 138	PPSLVNSSPVIFDEH	0.814	0.5236
ASPpep_12.01	12	1	124 - 138	PPSLVNSSPVIFDEH	0.814	0.5236
ASPpep_12.01	12	1	124 - 138	PPSLVNSSPVIFDEH	0.814	0.5236
ASPpep_12.02	12	2	124 - 138	PPSLVNSSPVIFDEQ	0.7762	0.5161
ASPpep_12.02	12	2	124 - 138	PPSLVNSSPVIFDEQ	0.7762	0.5161
ASPpep_12.02	12	2	124 - 138	PPSLVNSSPVIFDEQ	0.7762	0.5161
ASPpep_12.02	12	2	124 - 138	PPSLVNSSPVIFDEQ	0.7762	0.5161
ASPpep_12.02	12	2	124 - 138	PPSLVNSSPVIFDEQ	0.7762	0.5161
ASPpep_12.02	12	2	124 - 138	PPSLVNSSPVIFDEQ	0.7762	0.5161
ASPpep_12.02	12	2	124 - 138	PPSLVNSSPVIFDEQ	0.7762	0.5161
ASPpep_12.02	12	2	124 - 138	PPSLVNSSPVIFDEQ	0.7762	0.5161
ASPpep_12.02	12	2	124 - 138	PPSLVNSSPVIFDEQ	0.7762	0.5161
ASPpep_12.03	12	3	124 - 138	PPSLVNISPVIFDEH	0.8551	0.7635
ASPpep_12.03	12	3	124 - 138	PPSLVNISPVIFDEH	0.8551	0.7635
ASPpep_12.03	12	3	124 - 138	PPSLVNISPVIFDEH	0.8551	0.7635
ASPpep_12.03	12	3	124 - 138	PPSLVNISPVIFDEH	0.8551	0.7635
ASPpep_12.03	12	3	124 - 138	PPSLVNISPVIFDEH	0.8551	0.7635
ASPpep_12.03	12	3	124 - 138	PPSLVNISPVIFDEH	0.8551	0.7635
ASPpep_12.03	12	3	124 - 138	PPSLVNISPVIFDEH	0.8551	0.7635
ASPpep_12.03	12	3	124 - 138	PPSLVNISPVIFDEH	0.8551	0.7635
ASPpep_12.03	12	3	124 - 138	PPSLVNISPVIFDEH	0.8551	0.7635
ASPpep_12.04	12	4	124 - 138	PPSLVNISPVIFDEQ	0.8361	0.7654
ASPpep_12.04	12	4	124 - 138	PPSLVNISPVIFDEQ	0.8361	0.7654
ASPpep_12.04	12	4	124 - 138	PPSLVNISPVIFDEQ	0.8361	0.7654
ASPpep_12.04	12	4	124 - 138	PPSLVNISPVIFDEQ	0.8361	0.7654
ASPpep_12.04	12	4	124 - 138	PPSLVNISPVIFDEQ	0.8361	0.7654
ASPpep_12.04	12	4	124 - 138	PPSLVNISPVIFDEQ	0.8361	0.7654
ASPpep_12.04	12	4	124 - 138	PPSLVNISPVIFDEQ	0.8361	0.7654
ASPpep_12.04	12	4	124 - 138	PPSLVNISPVIFDEQ	0.8361	0.7654
ASPpep_12.04	12	4	124 - 138	PPSLVNISPVIFDEQ	0.8361	0.7654
ASPpep_12.05	12	5	124 - 138	PPSRVSSNPVIFDLH	0.7262	0.6883
ASPpep_12.05	12	5	124 - 138	PPSRVSSNPVIFDLH	0.7262	0.6883
ASPpep_12.05	12	5	124 - 138	PPSRVSSNPVIFDLH	0.7262	0.6883
ASPpep_12.05	12	5	124 - 138	PPSRVSSNPVIFDLH	0.7262	0.6883
ASPpep_12.05	12	5	124 - 138	PPSRVSSNPVIFDLH	0.7262	0.6883
ASPpep_12.05	12	5	124 - 138	PPSRVSSNPVIFDLH	0.7262	0.6883
ASPpep_12.05	12	5	124 - 138	PPSRVSSNPVIFDLH	0.7262	0.6883
ASPpep_12.05	12	5	124 - 138	PPSRVSSNPVIFDLH	0.7262	0.6883
ASPpep_12.05	12	5	124 - 138	PPSRVSSNPVIFDLH	0.7262	0.6883
ASPpep_12.06	12	6	124 - 138	PPSRVSSSPVIFDLH	0.5161	0.5263
ASPpep_12.06	12	6	124 - 138	PPSRVSSSPVIFDLH	0.5161	0.5263
ASPpep_12.06	12	6	124 - 138	PPSRVSSSPVIFDLH	0.5161	0.5263
ASPpep_12.06	12	6	124 - 138	PPSRVSSSPVIFDLH	0.5161	0.5263
ASPpep_12.06	12	6	124 - 138	PPSRVSSSPVIFDLH	0.5161	0.5263
ASPpep_12.06	12	6	124 - 138	PPSRVSSSPVIFDLH	0.5161	0.5263
ASPpep_12.06	12	6	124 - 138	PPSRVSSSPVIFDLH	0.5161	0.5263
ASPpep_12.06	12	6	124 - 138	PPSRVSSSPVIFDLH	0.5161	0.5263
ASPpep_12.06	12	6	124 - 138	PPSRVSSSPVIFDLH	0.5161	0.5263
ASPpep_12.07	12	7	124 - 138	PPSLVNSRPVIFELQ	0.257	0.4501
ASPpep_12.07	12	7	124 - 138	PPSLVNSRPVIFELQ	0.257	0.4501
ASPpep_12.07	12	7	124 - 138	PPSLVNSRPVIFELQ	0.257	0.4501
ASPpep_12.07	12	7	124 - 138	PPSLVNSRPVIFELQ	0.257	0.4501
ASPpep_12.07	12	7	124 - 138	PPSLVNSRPVIFELQ	0.257	0.4501
ASPpep_12.07	12	7	124 - 138	PPSLVNSRPVIFELQ	0.257	0.4501
ASPpep_12.07	12	7	124 - 138	PPSLVNSRPVIFELQ	0.257	0.4501
ASPpep_12.07	12	7	124 - 138	PPSLVNSRPVIFELQ	0.257	0.4501
ASPpep_12.07	12	7	124 - 138	PPSLVNSRPVIFELQ	0.257	0.4501
ASPpep_13.01	13	1	134 - 148	IFDEHLICPLMGGAY	0.0496	0.3967
ASPpep_13.01	13	1	134 - 148	IFDEHLICPLMGGAY	0.0496	0.3967
ASPpep_13.01	13	1	134 - 148	IFDEHLICPLMGGAY	0.0496	0.3967
ASPpep_13.01	13	1	134 - 148	IFDEHLICPLMGGAY	0.0496	0.3967
ASPpep_13.01	13	1	134 - 148	IFDEHLICPLMGGAY	0.0496	0.3967
ASPpep_13.01	13	1	134 - 148	IFDEHLICPLMGGAY	0.0496	0.3967
ASPpep_13.01	13	1	134 - 148	IFDEHLICPLMGGAY	0.0496	0.3967
ASPpep_13.01	13	1	134 - 148	IFDEHLICPLMGGAY	0.0496	0.3967
ASPpep_13.01	13	1	134 - 148	IFDEHLICPLMGGAY	0.0496	0.3967
ASPpep_13.02	13	2	134 - 148	IFDEHLICPSMGGAY	0.1382	0.4726
ASPpep_13.02	13	2	134 - 148	IFDEHLICPSMGGAY	0.1382	0.4726
ASPpep_13.02	13	2	134 - 148	IFDEHLICPSMGGAY	0.1382	0.4726
ASPpep_13.02	13	2	134 - 148	IFDEHLICPSMGGAY	0.1382	0.4726
ASPpep_13.02	13	2	134 - 148	IFDEHLICPSMGGAY	0.1382	0.4726
ASPpep_13.02	13	2	134 - 148	IFDEHLICPSMGGAY	0.1382	0.4726
ASPpep_13.02	13	2	134 - 148	IFDEHLICPSMGGAY	0.1382	0.4726
ASPpep_13.02	13	2	134 - 148	IFDEHLICPSMGGAY	0.1382	0.4726
ASPpep_13.02	13	2	134 - 148	IFDEHLICPSMGGAY	0.1382	0.4726
ASPpep_13.03	13	3	134 - 148	IFDEHLISPLMGGAY	0.4339	0.6903
ASPpep_13.03	13	3	134 - 148	IFDEHLISPLMGGAY	0.4339	0.6903
ASPpep_13.03	13	3	134 - 148	IFDEHLISPLMGGAY	0.4339	0.6903
ASPpep_13.03	13	3	134 - 148	IFDEHLISPLMGGAY	0.4339	0.6903
ASPpep_13.03	13	3	134 - 148	IFDEHLISPLMGGAY	0.4339	0.6903
ASPpep_13.03	13	3	134 - 148	IFDEHLISPLMGGAY	0.4339	0.6903
ASPpep_13.03	13	3	134 - 148	IFDEHLISPLMGGAY	0.4339	0.6903
ASPpep_13.03	13	3	134 - 148	IFDEHLISPLMGGAY	0.4339	0.6903
ASPpep_13.03	13	3	134 - 148	IFDEHLISPLMGGAY	0.4339	0.6903
ASPpep_13.04	13	4	134 - 148	IFDEHLISPSMGGAY	0.3635	0.586
ASPpep_13.04	13	4	134 - 148	IFDEHLISPSMGGAY	0.3635	0.586
ASPpep_13.04	13	4	134 - 148	IFDEHLISPSMGGAY	0.3635	0.586
ASPpep_13.04	13	4	134 - 148	IFDEHLISPSMGGAY	0.3635	0.586
ASPpep_13.04	13	4	134 - 148	IFDEHLISPSMGGAY	0.3635	0.586
ASPpep_13.04	13	4	134 - 148	IFDEHLISPSMGGAY	0.3635	0.586
ASPpep_13.04	13	4	134 - 148	IFDEHLISPSMGGAY	0.3635	0.586
ASPpep_13.04	13	4	134 - 148	IFDEHLISPSMGGAY	0.3635	0.586
ASPpep_13.04	13	4	134 - 148	IFDEHLISPSMGGAY	0.3635	0.586
ASPpep_13.05	13	5	134 - 148	IFDEQLICPLMGGAY	0.0542	0.414
ASPpep_13.05	13	5	134 - 148	IFDEQLICPLMGGAY	0.0542	0.414
ASPpep_13.05	13	5	134 - 148	IFDEQLICPLMGGAY	0.0542	0.414
ASPpep_13.05	13	5	134 - 148	IFDEQLICPLMGGAY	0.0542	0.414
ASPpep_13.05	13	5	134 - 148	IFDEQLICPLMGGAY	0.0542	0.414
ASPpep_13.05	13	5	134 - 148	IFDEQLICPLMGGAY	0.0542	0.414
ASPpep_13.05	13	5	134 - 148	IFDEQLICPLMGGAY	0.0542	0.414
ASPpep_13.05	13	5	134 - 148	IFDEQLICPLMGGAY	0.0542	0.414
ASPpep_13.05	13	5	134 - 148	IFDEQLICPLMGGAY	0.0542	0.414
ASPpep_13.06	13	6	134 - 148	IFDEQLICPSMGGAY	0.3716	0.6192
ASPpep_13.06	13	6	134 - 148	IFDEQLICPSMGGAY	0.3716	0.6192
ASPpep_13.06	13	6	134 - 148	IFDEQLICPSMGGAY	0.3716	0.6192
ASPpep_13.06	13	6	134 - 148	IFDEQLICPSMGGAY	0.3716	0.6192
ASPpep_13.06	13	6	134 - 148	IFDEQLICPSMGGAY	0.3716	0.6192
ASPpep_13.06	13	6	134 - 148	IFDEQLICPSMGGAY	0.3716	0.6192
ASPpep_13.06	13	6	134 - 148	IFDEQLICPSMGGAY	0.3716	0.6192
ASPpep_13.06	13	6	134 - 148	IFDEQLICPSMGGAY	0.3716	0.6192
ASPpep_13.06	13	6	134 - 148	IFDEQLICPSMGGAY	0.3716	0.6192
ASPpep_13.07	13	7	134 - 148	IFDEQLISPLMGGAY	0.8595	0.6391
ASPpep_13.07	13	7	134 - 148	IFDEQLISPLMGGAY	0.8595	0.6391
ASPpep_13.07	13	7	134 - 148	IFDEQLISPLMGGAY	0.8595	0.6391
ASPpep_13.07	13	7	134 - 148	IFDEQLISPLMGGAY	0.8595	0.6391
ASPpep_13.07	13	7	134 - 148	IFDEQLISPLMGGAY	0.8595	0.6391
ASPpep_13.07	13	7	134 - 148	IFDEQLISPLMGGAY	0.8595	0.6391
ASPpep_13.07	13	7	134 - 148	IFDEQLISPLMGGAY	0.8595	0.6391
ASPpep_13.07	13	7	134 - 148	IFDEQLISPLMGGAY	0.8595	0.6391
ASPpep_13.07	13	7	134 - 148	IFDEQLISPLMGGAY	0.8595	0.6391
ASPpep_13.08	13	8	134 - 148	IFDEQLISPSMGGAY	0.7925	0.6648
ASPpep_13.08	13	8	134 - 148	IFDEQLISPSMGGAY	0.7925	0.6648
ASPpep_13.08	13	8	134 - 148	IFDEQLISPSMGGAY	0.7925	0.6648
ASPpep_13.08	13	8	134 - 148	IFDEQLISPSMGGAY	0.7925	0.6648
ASPpep_13.08	13	8	134 - 148	IFDEQLISPSMGGAY	0.7925	0.6648
ASPpep_13.08	13	8	134 - 148	IFDEQLISPSMGGAY	0.7925	0.6648
ASPpep_13.08	13	8	134 - 148	IFDEQLISPSMGGAY	0.7925	0.6648
ASPpep_13.08	13	8	134 - 148	IFDEQLISPSMGGAY	0.7925	0.6648
ASPpep_13.08	13	8	134 - 148	IFDEQLISPSMGGAY	0.7925	0.6648
ASPpep_13.09	13	9	134 - 148	IFDLHVIIPLMGGAY	0.2608	0.2239
ASPpep_13.09	13	9	134 - 148	IFDLHVIIPLMGGAY	0.2608	0.2239
ASPpep_13.09	13	9	134 - 148	IFDLHVIIPLMGGAY	0.2608	0.2239
ASPpep_13.09	13	9	134 - 148	IFDLHVIIPLMGGAY	0.2608	0.2239
ASPpep_13.09	13	9	134 - 148	IFDLHVIIPLMGGAY	0.2608	0.2239
ASPpep_13.09	13	9	134 - 148	IFDLHVIIPLMGGAY	0.2608	0.2239
ASPpep_13.09	13	9	134 - 148	IFDLHVIIPLMGGAY	0.2608	0.2239
ASPpep_13.09	13	9	134 - 148	IFDLHVIIPLMGGAY	0.2608	0.2239
ASPpep_13.09	13	9	134 - 148	IFDLHVIIPLMGGAY	0.2608	0.2239
ASPpep_13.10	13	10	134 - 148	IFDLHVIIPAMGGAY	0.2263	0.2111
ASPpep_13.10	13	10	134 - 148	IFDLHVIIPAMGGAY	0.2263	0.2111
ASPpep_13.10	13	10	134 - 148	IFDLHVIIPAMGGAY	0.2263	0.2111
ASPpep_13.10	13	10	134 - 148	IFDLHVIIPAMGGAY	0.2263	0.2111
ASPpep_13.10	13	10	134 - 148	IFDLHVIIPAMGGAY	0.2263	0.2111
ASPpep_13.10	13	10	134 - 148	IFDLHVIIPAMGGAY	0.2263	0.2111
ASPpep_13.10	13	10	134 - 148	IFDLHVIIPAMGGAY	0.2263	0.2111
ASPpep_13.10	13	10	134 - 148	IFDLHVIIPAMGGAY	0.2263	0.2111
ASPpep_13.10	13	10	134 - 148	IFDLHVIIPAMGGAY	0.2263	0.2111
ASPpep_13.11	13	11	134 - 148	IFDLHVIIPSMGGAY	0.3137	0.2509
ASPpep_13.11	13	11	134 - 148	IFDLHVIIPSMGGAY	0.3137	0.2509
ASPpep_13.11	13	11	134 - 148	IFDLHVIIPSMGGAY	0.3137	0.2509
ASPpep_13.11	13	11	134 - 148	IFDLHVIIPSMGGAY	0.3137	0.2509
ASPpep_13.11	13	11	134 - 148	IFDLHVIIPSMGGAY	0.3137	0.2509
ASPpep_13.11	13	11	134 - 148	IFDLHVIIPSMGGAY	0.3137	0.2509
ASPpep_13.11	13	11	134 - 148	IFDLHVIIPSMGGAY	0.3137	0.2509
ASPpep_13.11	13	11	134 - 148	IFDLHVIIPSMGGAY	0.3137	0.2509
ASPpep_13.11	13	11	134 - 148	IFDLHVIIPSMGGAY	0.3137	0.2509
ASPpep_13.12	13	12	134 - 148	IFDLHVIFPLMGGAY	0.2879	0.1989
ASPpep_13.12	13	12	134 - 148	IFDLHVIFPLMGGAY	0.2879	0.1989
ASPpep_13.12	13	12	134 - 148	IFDLHVIFPLMGGAY	0.2879	0.1989
ASPpep_13.12	13	12	134 - 148	IFDLHVIFPLMGGAY	0.2879	0.1989
ASPpep_13.12	13	12	134 - 148	IFDLHVIFPLMGGAY	0.2879	0.1989
ASPpep_13.12	13	12	134 - 148	IFDLHVIFPLMGGAY	0.2879	0.1989
ASPpep_13.12	13	12	134 - 148	IFDLHVIFPLMGGAY	0.2879	0.1989
ASPpep_13.12	13	12	134 - 148	IFDLHVIFPLMGGAY	0.2879	0.1989
ASPpep_13.12	13	12	134 - 148	IFDLHVIFPLMGGAY	0.2879	0.1989
ASPpep_13.13	13	13	134 - 148	IFDLHVIFPAMGGAY	0.1991	0.3018
ASPpep_13.13	13	13	134 - 148	IFDLHVIFPAMGGAY	0.1991	0.3018
ASPpep_13.13	13	13	134 - 148	IFDLHVIFPAMGGAY	0.1991	0.3018
ASPpep_13.13	13	13	134 - 148	IFDLHVIFPAMGGAY	0.1991	0.3018
ASPpep_13.13	13	13	134 - 148	IFDLHVIFPAMGGAY	0.1991	0.3018
ASPpep_13.13	13	13	134 - 148	IFDLHVIFPAMGGAY	0.1991	0.3018
ASPpep_13.13	13	13	134 - 148	IFDLHVIFPAMGGAY	0.1991	0.3018
ASPpep_13.13	13	13	134 - 148	IFDLHVIFPAMGGAY	0.1991	0.3018
ASPpep_13.13	13	13	134 - 148	IFDLHVIFPAMGGAY	0.1991	0.3018
ASPpep_13.14	13	14	134 - 148	IFDLHVIFPSMGGAY	0.254	0.3565
ASPpep_13.14	13	14	134 - 148	IFDLHVIFPSMGGAY	0.254	0.3565
ASPpep_13.14	13	14	134 - 148	IFDLHVIFPSMGGAY	0.254	0.3565
ASPpep_13.14	13	14	134 - 148	IFDLHVIFPSMGGAY	0.254	0.3565
ASPpep_13.14	13	14	134 - 148	IFDLHVIFPSMGGAY	0.254	0.3565
ASPpep_13.14	13	14	134 - 148	IFDLHVIFPSMGGAY	0.254	0.3565
ASPpep_13.14	13	14	134 - 148	IFDLHVIFPSMGGAY	0.254	0.3565
ASPpep_13.14	13	14	134 - 148	IFDLHVIFPSMGGAY	0.254	0.3565
ASPpep_13.14	13	14	134 - 148	IFDLHVIFPSMGGAY	0.254	0.3565
ASPpep_13.15	13	15	134 - 148	IFELQVMFPAMGAAY	0.3671	0.2766
ASPpep_13.15	13	15	134 - 148	IFELQVMFPAMGAAY	0.3671	0.2766
ASPpep_13.15	13	15	134 - 148	IFELQVMFPAMGAAY	0.3671	0.2766
ASPpep_13.15	13	15	134 - 148	IFELQVMFPAMGAAY	0.3671	0.2766
ASPpep_13.15	13	15	134 - 148	IFELQVMFPAMGAAY	0.3671	0.2766
ASPpep_13.15	13	15	134 - 148	IFELQVMFPAMGAAY	0.3671	0.2766
ASPpep_13.15	13	15	134 - 148	IFELQVMFPAMGAAY	0.3671	0.2766
ASPpep_13.15	13	15	134 - 148	IFELQVMFPAMGAAY	0.3671	0.2766
ASPpep_13.15	13	15	134 - 148	IFELQVMFPAMGAAY	0.3671	0.2766
ASPpep_13.16	13	16	134 - 148	IFELQVMFPAMGLAY	0.4053	0.2421
ASPpep_13.16	13	16	134 - 148	IFELQVMFPAMGLAY	0.4053	0.2421
ASPpep_13.16	13	16	134 - 148	IFELQVMFPAMGLAY	0.4053	0.2421
ASPpep_13.16	13	16	134 - 148	IFELQVMFPAMGLAY	0.4053	0.2421
ASPpep_13.16	13	16	134 - 148	IFELQVMFPAMGLAY	0.4053	0.2421
ASPpep_13.16	13	16	134 - 148	IFELQVMFPAMGLAY	0.4053	0.2421
ASPpep_13.16	13	16	134 - 148	IFELQVMFPAMGLAY	0.4053	0.2421
ASPpep_13.16	13	16	134 - 148	IFELQVMFPAMGLAY	0.4053	0.2421
ASPpep_13.16	13	16	134 - 148	IFELQVMFPAMGLAY	0.4053	0.2421
ASPpep_13.17	13	17	134 - 148	IFELQVMFPSMGAAY	0.456	0.1826
ASPpep_13.17	13	17	134 - 148	IFELQVMFPSMGAAY	0.456	0.1826
ASPpep_13.17	13	17	134 - 148	IFELQVMFPSMGAAY	0.456	0.1826
ASPpep_13.17	13	17	134 - 148	IFELQVMFPSMGAAY	0.456	0.1826
ASPpep_13.17	13	17	134 - 148	IFELQVMFPSMGAAY	0.456	0.1826
ASPpep_13.17	13	17	134 - 148	IFELQVMFPSMGAAY	0.456	0.1826
ASPpep_13.17	13	17	134 - 148	IFELQVMFPSMGAAY	0.456	0.1826
ASPpep_13.17	13	17	134 - 148	IFELQVMFPSMGAAY	0.456	0.1826
ASPpep_13.17	13	17	134 - 148	IFELQVMFPSMGAAY	0.456	0.1826
ASPpep_13.18	13	18	134 - 148	IFELQVMFPSMGLAY	0.4346	0.2774
ASPpep_13.18	13	18	134 - 148	IFELQVMFPSMGLAY	0.4346	0.2774
ASPpep_13.18	13	18	134 - 148	IFELQVMFPSMGLAY	0.4346	0.2774
ASPpep_13.18	13	18	134 - 148	IFELQVMFPSMGLAY	0.4346	0.2774
ASPpep_13.18	13	18	134 - 148	IFELQVMFPSMGLAY	0.4346	0.2774
ASPpep_13.18	13	18	134 - 148	IFELQVMFPSMGLAY	0.4346	0.2774
ASPpep_13.18	13	18	134 - 148	IFELQVMFPSMGLAY	0.4346	0.2774
ASPpep_13.18	13	18	134 - 148	IFELQVMFPSMGLAY	0.4346	0.2774
ASPpep_13.18	13	18	134 - 148	IFELQVMFPSMGLAY	0.4346	0.2774
ASPpep_14.01	14	1	144 - 158	MGGAYIAFPTSCHLF	0.0892	0.1693
ASPpep_14.01	14	1	144 - 158	MGGAYIAFPTSCHLF	0.0892	0.1693
ASPpep_14.01	14	1	144 - 158	MGGAYIAFPTSCHLF	0.0892	0.1693
ASPpep_14.01	14	1	144 - 158	MGGAYIAFPTSCHLF	0.0892	0.1693
ASPpep_14.01	14	1	144 - 158	MGGAYIAFPTSCHLF	0.0892	0.1693
ASPpep_14.01	14	1	144 - 158	MGGAYIAFPTSCHLF	0.0892	0.1693
ASPpep_14.01	14	1	144 - 158	MGGAYIAFPTSCHLF	0.0892	0.1693
ASPpep_14.01	14	1	144 - 158	MGGAYIAFPTSCHLF	0.0892	0.1693
ASPpep_14.01	14	1	144 - 158	MGGAYIAFPTSCHLF	0.0892	0.1693
ASPpep_14.02	14	2	144 - 158	MGGAYIAFPTSCHMF	0.0564	0.1157
ASPpep_14.02	14	2	144 - 158	MGGAYIAFPTSCHMF	0.0564	0.1157
ASPpep_14.02	14	2	144 - 158	MGGAYIAFPTSCHMF	0.0564	0.1157
ASPpep_14.02	14	2	144 - 158	MGGAYIAFPTSCHMF	0.0564	0.1157
ASPpep_14.02	14	2	144 - 158	MGGAYIAFPTSCHMF	0.0564	0.1157
ASPpep_14.02	14	2	144 - 158	MGGAYIAFPTSCHMF	0.0564	0.1157
ASPpep_14.02	14	2	144 - 158	MGGAYIAFPTSCHMF	0.0564	0.1157
ASPpep_14.02	14	2	144 - 158	MGGAYIAFPTSCHMF	0.0564	0.1157
ASPpep_14.02	14	2	144 - 158	MGGAYIAFPTSCHMF	0.0564	0.1157
ASPpep_14.03	14	3	144 - 158	MGGAYIARPTSCHMF	0.0007	0.0539
ASPpep_14.03	14	3	144 - 158	MGGAYIARPTSCHMF	0.0007	0.0539
ASPpep_14.03	14	3	144 - 158	MGGAYIARPTSCHMF	0.0007	0.0539
ASPpep_14.03	14	3	144 - 158	MGGAYIARPTSCHMF	0.0007	0.0539
ASPpep_14.03	14	3	144 - 158	MGGAYIARPTSCHMF	0.0007	0.0539
ASPpep_14.03	14	3	144 - 158	MGGAYIARPTSCHMF	0.0007	0.0539
ASPpep_14.03	14	3	144 - 158	MGGAYIARPTSCHMF	0.0007	0.0539
ASPpep_14.03	14	3	144 - 158	MGGAYIARPTSCHMF	0.0007	0.0539
ASPpep_14.03	14	3	144 - 158	MGGAYIARPTSCHMF	0.0007	0.0539
ASPpep_14.04	14	4	144 - 158	MGGAYIARPTSCHIF	0.1212	0.1447
ASPpep_14.04	14	4	144 - 158	MGGAYIARPTSCHIF	0.1212	0.1447
ASPpep_14.04	14	4	144 - 158	MGGAYIARPTSCHIF	0.1212	0.1447
ASPpep_14.04	14	4	144 - 158	MGGAYIARPTSCHIF	0.1212	0.1447
ASPpep_14.04	14	4	144 - 158	MGGAYIARPTSCHIF	0.1212	0.1447
ASPpep_14.04	14	4	144 - 158	MGGAYIARPTSCHIF	0.1212	0.1447
ASPpep_14.04	14	4	144 - 158	MGGAYIARPTSCHIF	0.1212	0.1447
ASPpep_14.04	14	4	144 - 158	MGGAYIARPTSCHIF	0.1212	0.1447
ASPpep_14.04	14	4	144 - 158	MGGAYIARPTSCHIF	0.1212	0.1447
ASPpep_14.05	14	5	144 - 158	MGGAYIARPTPCHMF	0.0228	0.1262
ASPpep_14.05	14	5	144 - 158	MGGAYIARPTPCHMF	0.0228	0.1262
ASPpep_14.05	14	5	144 - 158	MGGAYIARPTPCHMF	0.0228	0.1262
ASPpep_14.05	14	5	144 - 158	MGGAYIARPTPCHMF	0.0228	0.1262
ASPpep_14.05	14	5	144 - 158	MGGAYIARPTPCHMF	0.0228	0.1262
ASPpep_14.05	14	5	144 - 158	MGGAYIARPTPCHMF	0.0228	0.1262
ASPpep_14.05	14	5	144 - 158	MGGAYIARPTPCHMF	0.0228	0.1262
ASPpep_14.05	14	5	144 - 158	MGGAYIARPTPCHMF	0.0228	0.1262
ASPpep_14.05	14	5	144 - 158	MGGAYIARPTPCHMF	0.0228	0.1262
ASPpep_14.06	14	6	144 - 158	MGGAYIARPTPCHIF	0.0913	0.2622
ASPpep_14.06	14	6	144 - 158	MGGAYIARPTPCHIF	0.0913	0.2622
ASPpep_14.06	14	6	144 - 158	MGGAYIARPTPCHIF	0.0913	0.2622
ASPpep_14.06	14	6	144 - 158	MGGAYIARPTPCHIF	0.0913	0.2622
ASPpep_14.06	14	6	144 - 158	MGGAYIARPTPCHIF	0.0913	0.2622
ASPpep_14.06	14	6	144 - 158	MGGAYIARPTPCHIF	0.0913	0.2622
ASPpep_14.06	14	6	144 - 158	MGGAYIARPTPCHIF	0.0913	0.2622
ASPpep_14.06	14	6	144 - 158	MGGAYIARPTPCHIF	0.0913	0.2622
ASPpep_14.06	14	6	144 - 158	MGGAYIARPTPCHIF	0.0913	0.2622
ASPpep_14.07	14	7	144 - 158	MGAAYIARPTSCHMF	0.0006	0.048
ASPpep_14.07	14	7	144 - 158	MGAAYIARPTSCHMF	0.0006	0.048
ASPpep_14.07	14	7	144 - 158	MGAAYIARPTSCHMF	0.0006	0.048
ASPpep_14.07	14	7	144 - 158	MGAAYIARPTSCHMF	0.0006	0.048
ASPpep_14.07	14	7	144 - 158	MGAAYIARPTSCHMF	0.0006	0.048
ASPpep_14.07	14	7	144 - 158	MGAAYIARPTSCHMF	0.0006	0.048
ASPpep_14.07	14	7	144 - 158	MGAAYIARPTSCHMF	0.0006	0.048
ASPpep_14.07	14	7	144 - 158	MGAAYIARPTSCHMF	0.0006	0.048
ASPpep_14.07	14	7	144 - 158	MGAAYIARPTSCHMF	0.0006	0.048
ASPpep_14.08	14	8	144 - 158	MGLAYIARPTSCHMF	0.0016	0.0556
ASPpep_14.08	14	8	144 - 158	MGLAYIARPTSCHMF	0.0016	0.0556
ASPpep_14.08	14	8	144 - 158	MGLAYIARPTSCHMF	0.0016	0.0556
ASPpep_14.08	14	8	144 - 158	MGLAYIARPTSCHMF	0.0016	0.0556
ASPpep_14.08	14	8	144 - 158	MGLAYIARPTSCHMF	0.0016	0.0556
ASPpep_14.08	14	8	144 - 158	MGLAYIARPTSCHMF	0.0016	0.0556
ASPpep_14.08	14	8	144 - 158	MGLAYIARPTSCHMF	0.0016	0.0556
ASPpep_14.08	14	8	144 - 158	MGLAYIARPTSCHMF	0.0016	0.0556
ASPpep_14.08	14	8	144 - 158	MGLAYIARPTSCHMF	0.0016	0.0556
ASPpep_15.01	15	1	155 - 169	CHLFIICFILHGSVI	0.0105	0.1468
ASPpep_15.01	15	1	155 - 169	CHLFIICFILHGSVI	0.0105	0.1468
ASPpep_15.01	15	1	155 - 169	CHLFIICFILHGSVI	0.0105	0.1468
ASPpep_15.01	15	1	155 - 169	CHLFIICFILHGSVI	0.0105	0.1468
ASPpep_15.01	15	1	155 - 169	CHLFIICFILHGSVI	0.0105	0.1468
ASPpep_15.01	15	1	155 - 169	CHLFIICFILHGSVI	0.0105	0.1468
ASPpep_15.01	15	1	155 - 169	CHLFIICFILHGSVI	0.0105	0.1468
ASPpep_15.01	15	1	155 - 169	CHLFIICFILHGSVI	0.0105	0.1468
ASPpep_15.01	15	1	155 - 169	CHLFIICFILHGSVI	0.0105	0.1468
ASPpep_15.02	15	2	155 - 169	CHLFTICFILHGSVI	0	0.0911
ASPpep_15.02	15	2	155 - 169	CHLFTICFILHGSVI	0	0.0911
ASPpep_15.02	15	2	155 - 169	CHLFTICFILHGSVI	0	0.0911
ASPpep_15.02	15	2	155 - 169	CHLFTICFILHGSVI	0	0.0911
ASPpep_15.02	15	2	155 - 169	CHLFTICFILHGSVI	0	0.0911
ASPpep_15.02	15	2	155 - 169	CHLFTICFILHGSVI	0	0.0911
ASPpep_15.02	15	2	155 - 169	CHLFTICFILHGSVI	0	0.0911
ASPpep_15.02	15	2	155 - 169	CHLFTICFILHGSVI	0	0.0911
ASPpep_15.02	15	2	155 - 169	CHLFTICFILHGSVI	0	0.0911
ASPpep_15.03	15	3	155 - 169	CHMFIICFILHGSVI	0.0084	0.0594
ASPpep_15.03	15	3	155 - 169	CHMFIICFILHGSVI	0.0084	0.0594
ASPpep_15.03	15	3	155 - 169	CHMFIICFILHGSVI	0.0084	0.0594
ASPpep_15.03	15	3	155 - 169	CHMFIICFILHGSVI	0.0084	0.0594
ASPpep_15.03	15	3	155 - 169	CHMFIICFILHGSVI	0.0084	0.0594
ASPpep_15.03	15	3	155 - 169	CHMFIICFILHGSVI	0.0084	0.0594
ASPpep_15.03	15	3	155 - 169	CHMFIICFILHGSVI	0.0084	0.0594
ASPpep_15.03	15	3	155 - 169	CHMFIICFILHGSVI	0.0084	0.0594
ASPpep_15.03	15	3	155 - 169	CHMFIICFILHGSVI	0.0084	0.0594
ASPpep_15.04	15	4	155 - 169	CHMFTICFILHGSVI	0.0051	0.0585
ASPpep_15.04	15	4	155 - 169	CHMFTICFILHGSVI	0.0051	0.0585
ASPpep_15.04	15	4	155 - 169	CHMFTICFILHGSVI	0.0051	0.0585
ASPpep_15.04	15	4	155 - 169	CHMFTICFILHGSVI	0.0051	0.0585
ASPpep_15.04	15	4	155 - 169	CHMFTICFILHGSVI	0.0051	0.0585
ASPpep_15.04	15	4	155 - 169	CHMFTICFILHGSVI	0.0051	0.0585
ASPpep_15.04	15	4	155 - 169	CHMFTICFILHGSVI	0.0051	0.0585
ASPpep_15.04	15	4	155 - 169	CHMFTICFILHGSVI	0.0051	0.0585
ASPpep_15.04	15	4	155 - 169	CHMFTICFILHGSVI	0.0051	0.0585
ASPpep_15.05	15	5	155 - 169	CHMFIICFILHGIVI	0.0152	0.0594
ASPpep_15.05	15	5	155 - 169	CHMFIICFILHGIVI	0.0152	0.0594
ASPpep_15.05	15	5	155 - 169	CHMFIICFILHGIVI	0.0152	0.0594
ASPpep_15.05	15	5	155 - 169	CHMFIICFILHGIVI	0.0152	0.0594
ASPpep_15.05	15	5	155 - 169	CHMFIICFILHGIVI	0.0152	0.0594
ASPpep_15.05	15	5	155 - 169	CHMFIICFILHGIVI	0.0152	0.0594
ASPpep_15.05	15	5	155 - 169	CHMFIICFILHGIVI	0.0152	0.0594
ASPpep_15.05	15	5	155 - 169	CHMFIICFILHGIVI	0.0152	0.0594
ASPpep_15.05	15	5	155 - 169	CHMFIICFILHGIVI	0.0152	0.0594
ASPpep_15.06	15	6	155 - 169	CHMFTICFILHGIVI	0.0252	0.072
ASPpep_15.06	15	6	155 - 169	CHMFTICFILHGIVI	0.0252	0.072
ASPpep_15.06	15	6	155 - 169	CHMFTICFILHGIVI	0.0252	0.072
ASPpep_15.06	15	6	155 - 169	CHMFTICFILHGIVI	0.0252	0.072
ASPpep_15.06	15	6	155 - 169	CHMFTICFILHGIVI	0.0252	0.072
ASPpep_15.06	15	6	155 - 169	CHMFTICFILHGIVI	0.0252	0.072
ASPpep_15.06	15	6	155 - 169	CHMFTICFILHGIVI	0.0252	0.072
ASPpep_15.06	15	6	155 - 169	CHMFTICFILHGIVI	0.0252	0.072
ASPpep_15.06	15	6	155 - 169	CHMFTICFILHGIVI	0.0252	0.072
ASPpep_15.07	15	7	155 - 169	CHIFIICFILHGIVI	0.0335	0.068
ASPpep_15.07	15	7	155 - 169	CHIFIICFILHGIVI	0.0335	0.068
ASPpep_15.07	15	7	155 - 169	CHIFIICFILHGIVI	0.0335	0.068
ASPpep_15.07	15	7	155 - 169	CHIFIICFILHGIVI	0.0335	0.068
ASPpep_15.07	15	7	155 - 169	CHIFIICFILHGIVI	0.0335	0.068
ASPpep_15.07	15	7	155 - 169	CHIFIICFILHGIVI	0.0335	0.068
ASPpep_15.07	15	7	155 - 169	CHIFIICFILHGIVI	0.0335	0.068
ASPpep_15.07	15	7	155 - 169	CHIFIICFILHGIVI	0.0335	0.068
ASPpep_15.07	15	7	155 - 169	CHIFIICFILHGIVI	0.0335	0.068
ASPpep_15.08	15	8	155 - 169	CHIFTICFILHGIVI	0.0288	0.1139
ASPpep_15.08	15	8	155 - 169	CHIFTICFILHGIVI	0.0288	0.1139
ASPpep_15.08	15	8	155 - 169	CHIFTICFILHGIVI	0.0288	0.1139
ASPpep_15.08	15	8	155 - 169	CHIFTICFILHGIVI	0.0288	0.1139
ASPpep_15.08	15	8	155 - 169	CHIFTICFILHGIVI	0.0288	0.1139
ASPpep_15.08	15	8	155 - 169	CHIFTICFILHGIVI	0.0288	0.1139
ASPpep_15.08	15	8	155 - 169	CHIFTICFILHGIVI	0.0288	0.1139
ASPpep_15.08	15	8	155 - 169	CHIFTICFILHGIVI	0.0288	0.1139
ASPpep_15.08	15	8	155 - 169	CHIFTICFILHGIVI	0.0288	0.1139
ASPpep_15.09	15	9	155 - 169	CHMFIICFIRHGRVI	0.2287	0.1568
ASPpep_15.09	15	9	155 - 169	CHMFIICFIRHGRVI	0.2287	0.1568
ASPpep_15.09	15	9	155 - 169	CHMFIICFIRHGRVI	0.2287	0.1568
ASPpep_15.09	15	9	155 - 169	CHMFIICFIRHGRVI	0.2287	0.1568
ASPpep_15.09	15	9	155 - 169	CHMFIICFIRHGRVI	0.2287	0.1568
ASPpep_15.09	15	9	155 - 169	CHMFIICFIRHGRVI	0.2287	0.1568
ASPpep_15.09	15	9	155 - 169	CHMFIICFIRHGRVI	0.2287	0.1568
ASPpep_15.09	15	9	155 - 169	CHMFIICFIRHGRVI	0.2287	0.1568
ASPpep_15.09	15	9	155 - 169	CHMFIICFIRHGRVI	0.2287	0.1568
ASPpep_15.10	15	10	155 - 169	CHMFIICFILHGRVI	0.0935	0.0866
ASPpep_15.10	15	10	155 - 169	CHMFIICFILHGRVI	0.0935	0.0866
ASPpep_15.10	15	10	155 - 169	CHMFIICFILHGRVI	0.0935	0.0866
ASPpep_15.10	15	10	155 - 169	CHMFIICFILHGRVI	0.0935	0.0866
ASPpep_15.10	15	10	155 - 169	CHMFIICFILHGRVI	0.0935	0.0866
ASPpep_15.10	15	10	155 - 169	CHMFIICFILHGRVI	0.0935	0.0866
ASPpep_15.10	15	10	155 - 169	CHMFIICFILHGRVI	0.0935	0.0866
ASPpep_15.10	15	10	155 - 169	CHMFIICFILHGRVI	0.0935	0.0866
ASPpep_15.10	15	10	155 - 169	CHMFIICFILHGRVI	0.0935	0.0866
ASPpep_15.11	15	11	155 - 169	CHMFTICFIRHGRVI	0.2614	0.1577
ASPpep_15.11	15	11	155 - 169	CHMFTICFIRHGRVI	0.2614	0.1577
ASPpep_15.11	15	11	155 - 169	CHMFTICFIRHGRVI	0.2614	0.1577
ASPpep_15.11	15	11	155 - 169	CHMFTICFIRHGRVI	0.2614	0.1577
ASPpep_15.11	15	11	155 - 169	CHMFTICFIRHGRVI	0.2614	0.1577
ASPpep_15.11	15	11	155 - 169	CHMFTICFIRHGRVI	0.2614	0.1577
ASPpep_15.11	15	11	155 - 169	CHMFTICFIRHGRVI	0.2614	0.1577
ASPpep_15.11	15	11	155 - 169	CHMFTICFIRHGRVI	0.2614	0.1577
ASPpep_15.11	15	11	155 - 169	CHMFTICFIRHGRVI	0.2614	0.1577
ASPpep_15.12	15	12	155 - 169	CHMFTICFILHGRVI	0.08	0.0422
ASPpep_15.12	15	12	155 - 169	CHMFTICFILHGRVI	0.08	0.0422
ASPpep_15.12	15	12	155 - 169	CHMFTICFILHGRVI	0.08	0.0422
ASPpep_15.12	15	12	155 - 169	CHMFTICFILHGRVI	0.08	0.0422
ASPpep_15.12	15	12	155 - 169	CHMFTICFILHGRVI	0.08	0.0422
ASPpep_15.12	15	12	155 - 169	CHMFTICFILHGRVI	0.08	0.0422
ASPpep_15.12	15	12	155 - 169	CHMFTICFILHGRVI	0.08	0.0422
ASPpep_15.12	15	12	155 - 169	CHMFTICFILHGRVI	0.08	0.0422
ASPpep_15.12	15	12	155 - 169	CHMFTICFILHGRVI	0.08	0.0422
ASPpep_16.01	16	1	195 - 209	VLLNQVLLNSCVVLQ	0	0.0627
ASPpep_16.01	16	1	195 - 209	VLLNQVLLNSCVVLQ	0	0.0627
ASPpep_16.01	16	1	195 - 209	VLLNQVLLNSCVVLQ	0	0.0627
ASPpep_16.01	16	1	195 - 209	VLLNQVLLNSCVVLQ	0	0.0627
ASPpep_16.01	16	1	195 - 209	VLLNQVLLNSCVVLQ	0	0.0627
ASPpep_16.01	16	1	195 - 209	VLLNQVLLNSCVVLQ	0	0.0627
ASPpep_16.01	16	1	195 - 209	VLLNQVLLNSCVVLQ	0	0.0627
ASPpep_16.01	16	1	195 - 209	VLLNQVLLNSCVVLQ	0	0.0627
ASPpep_16.01	16	1	195 - 209	VLLNQVLLNSCVVLQ	0	0.0627
ASPpep_16.02	16	2	195 - 209	VLLNQVLLNSCDVLQ	0.1643	0.4269
ASPpep_16.02	16	2	195 - 209	VLLNQVLLNSCDVLQ	0.1643	0.4269
ASPpep_16.02	16	2	195 - 209	VLLNQVLLNSCDVLQ	0.1643	0.4269
ASPpep_16.02	16	2	195 - 209	VLLNQVLLNSCDVLQ	0.1643	0.4269
ASPpep_16.02	16	2	195 - 209	VLLNQVLLNSCDVLQ	0.1643	0.4269
ASPpep_16.02	16	2	195 - 209	VLLNQVLLNSCDVLQ	0.1643	0.4269
ASPpep_16.02	16	2	195 - 209	VLLNQVLLNSCDVLQ	0.1643	0.4269
ASPpep_16.02	16	2	195 - 209	VLLNQVLLNSCDVLQ	0.1643	0.4269
ASPpep_16.02	16	2	195 - 209	VLLNQVLLNSCDVLQ	0.1643	0.4269
ASPpep_16.03	16	3	195 - 209	VLLNQVLLNSFVVLQ	0.3013	0.2918
ASPpep_16.03	16	3	195 - 209	VLLNQVLLNSFVVLQ	0.3013	0.2918
ASPpep_16.03	16	3	195 - 209	VLLNQVLLNSFVVLQ	0.3013	0.2918
ASPpep_16.03	16	3	195 - 209	VLLNQVLLNSFVVLQ	0.3013	0.2918
ASPpep_16.03	16	3	195 - 209	VLLNQVLLNSFVVLQ	0.3013	0.2918
ASPpep_16.03	16	3	195 - 209	VLLNQVLLNSFVVLQ	0.3013	0.2918
ASPpep_16.03	16	3	195 - 209	VLLNQVLLNSFVVLQ	0.3013	0.2918
ASPpep_16.03	16	3	195 - 209	VLLNQVLLNSFVVLQ	0.3013	0.2918
ASPpep_16.03	16	3	195 - 209	VLLNQVLLNSFVVLQ	0.3013	0.2918
ASPpep_16.04	16	4	195 - 209	VLLNQVLLNSFDVLQ	0.6351	0.7628
ASPpep_16.04	16	4	195 - 209	VLLNQVLLNSFDVLQ	0.6351	0.7628
ASPpep_16.04	16	4	195 - 209	VLLNQVLLNSFDVLQ	0.6351	0.7628
ASPpep_16.04	16	4	195 - 209	VLLNQVLLNSFDVLQ	0.6351	0.7628
ASPpep_16.04	16	4	195 - 209	VLLNQVLLNSFDVLQ	0.6351	0.7628
ASPpep_16.04	16	4	195 - 209	VLLNQVLLNSFDVLQ	0.6351	0.7628
ASPpep_16.04	16	4	195 - 209	VLLNQVLLNSFDVLQ	0.6351	0.7628
ASPpep_16.04	16	4	195 - 209	VLLNQVLLNSFDVLQ	0.6351	0.7628
ASPpep_16.04	16	4	195 - 209	VLLNQVLLNSFDVLQ	0.6351	0.7628
ASPpep_16.05	16	5	195 - 209	VLLNQVLLNRLDVLQ	0.3956	0.447
ASPpep_16.05	16	5	195 - 209	VLLNQVLLNRLDVLQ	0.3956	0.447
ASPpep_16.05	16	5	195 - 209	VLLNQVLLNRLDVLQ	0.3956	0.447
ASPpep_16.05	16	5	195 - 209	VLLNQVLLNRLDVLQ	0.3956	0.447
ASPpep_16.05	16	5	195 - 209	VLLNQVLLNRLDVLQ	0.3956	0.447
ASPpep_16.05	16	5	195 - 209	VLLNQVLLNRLDVLQ	0.3956	0.447
ASPpep_16.05	16	5	195 - 209	VLLNQVLLNRLDVLQ	0.3956	0.447
ASPpep_16.05	16	5	195 - 209	VLLNQVLLNRLDVLQ	0.3956	0.447
ASPpep_16.05	16	5	195 - 209	VLLNQVLLNRLDVLQ	0.3956	0.447
ASPpep_16.06	16	6	195 - 209	VLLNQVLLNRPDVLQ	0.2123	0.329
ASPpep_16.06	16	6	195 - 209	VLLNQVLLNRPDVLQ	0.2123	0.329
ASPpep_16.06	16	6	195 - 209	VLLNQVLLNRPDVLQ	0.2123	0.329
ASPpep_16.06	16	6	195 - 209	VLLNQVLLNRPDVLQ	0.2123	0.329
ASPpep_16.06	16	6	195 - 209	VLLNQVLLNRPDVLQ	0.2123	0.329
ASPpep_16.06	16	6	195 - 209	VLLNQVLLNRPDVLQ	0.2123	0.329
ASPpep_16.06	16	6	195 - 209	VLLNQVLLNRPDVLQ	0.2123	0.329
ASPpep_16.06	16	6	195 - 209	VLLNQVLLNRPDVLQ	0.2123	0.329
ASPpep_16.06	16	6	195 - 209	VLLNQVLLNRPDVLQ	0.2123	0.329
ASPpep_16.07	16	7	195 - 209	VLLNQVLLNSLDVLQ	0.625	0.4852
ASPpep_16.07	16	7	195 - 209	VLLNQVLLNSLDVLQ	0.625	0.4852
ASPpep_16.07	16	7	195 - 209	VLLNQVLLNSLDVLQ	0.625	0.4852
ASPpep_16.07	16	7	195 - 209	VLLNQVLLNSLDVLQ	0.625	0.4852
ASPpep_16.07	16	7	195 - 209	VLLNQVLLNSLDVLQ	0.625	0.4852
ASPpep_16.07	16	7	195 - 209	VLLNQVLLNSLDVLQ	0.625	0.4852
ASPpep_16.07	16	7	195 - 209	VLLNQVLLNSLDVLQ	0.625	0.4852
ASPpep_16.07	16	7	195 - 209	VLLNQVLLNSLDVLQ	0.625	0.4852
ASPpep_16.07	16	7	195 - 209	VLLNQVLLNSLDVLQ	0.625	0.4852
ASPpep_16.08	16	8	195 - 209	VLLNQVLLNSPDVLQ	0.2948	0.554
ASPpep_16.08	16	8	195 - 209	VLLNQVLLNSPDVLQ	0.2948	0.554
ASPpep_16.08	16	8	195 - 209	VLLNQVLLNSPDVLQ	0.2948	0.554
ASPpep_16.08	16	8	195 - 209	VLLNQVLLNSPDVLQ	0.2948	0.554
ASPpep_16.08	16	8	195 - 209	VLLNQVLLNSPDVLQ	0.2948	0.554
ASPpep_16.08	16	8	195 - 209	VLLNQVLLNSPDVLQ	0.2948	0.554
ASPpep_16.08	16	8	195 - 209	VLLNQVLLNSPDVLQ	0.2948	0.554
ASPpep_16.08	16	8	195 - 209	VLLNQVLLNSPDVLQ	0.2948	0.554
ASPpep_16.08	16	8	195 - 209	VLLNQVLLNSPDVLQ	0.2948	0.554
ASPpep_16.10	16	10	195 - 209	VLLNQVLLNSPVVLQ	0.2841	0.3761
ASPpep_16.10	16	10	195 - 209	VLLNQVLLNSPVVLQ	0.2841	0.3761
ASPpep_16.10	16	10	195 - 209	VLLNQVLLNSPVVLQ	0.2841	0.3761
ASPpep_16.10	16	10	195 - 209	VLLNQVLLNSPVVLQ	0.2841	0.3761
ASPpep_16.10	16	10	195 - 209	VLLNQVLLNSPVVLQ	0.2841	0.3761
ASPpep_16.10	16	10	195 - 209	VLLNQVLLNSPVVLQ	0.2841	0.3761
ASPpep_16.10	16	10	195 - 209	VLLNQVLLNSPVVLQ	0.2841	0.3761
ASPpep_16.10	16	10	195 - 209	VLLNQVLLNSPVVLQ	0.2841	0.3761
ASPpep_16.10	16	10	195 - 209	VLLNQVLLNSPVVLQ	0.2841	0.3761
